# Supplementary material for: Factors associated with the consumption of chlorine dioxide to prevent and treat COVID-19 in the Peruvian population: a cross-sectional study
Source: BMC Public Health. 2021 Nov 17;21:2109. doi: 10.1186/s12889-021-12191-9 (PMC8596383; doi:10.1186/s12889-021-12191-9)
Supplement: Supplementary file 2 — Additional file 2. [file 12889_2021_12191_MOESM2_ESM.xls]

## Sheet: Sheet1
id	age	sex	age2	Marital status	Education level	Employment status	Health insurance	region of residence	area of residence	Social class	Health 1 within the family unit	Source where you obtain information about COVID-19 medication	comorbidites for COVID-19	family member with comorbidity for COVID-19	Family member with COVID-19 diag01s	family member deceased by COVID-19	covid diag0sis	Do you consider COVID-19 to be a dangerous and deadly disease? (prevention)	Do you consider COVID-19 to be a dangerous and deadly disease?	Use of medications for prevention or treatment of COVID-19	Use of medications for treatment of COVID-19	Use of medicinal plants for prevention of COVID-19	Use of medicinal plants for prevention of COVID-19	Use of medicinal plants for treatment of COVID-19	Opinion of chlorine dioxide as prevention of COVID-19	Opinion of chlorine dioxide as treatment of COVID-19	COVID-19 disease severity	Use of chlorine dioxide for COVID-19 prevention	Use of chlorine dioxide as a treatment for COVID-19
1	21	0	0	0	0	0	0	1	0	1	1	1	0	1	1	0	1		1		1			1		1	0		0
2	22	0	0	0	1	0	2	0	0	0	1	0	1	1	0	0	0	1		0		0	0		1			0
3	21	1	0	0	1	0	1	0	0	1	1	1	0	1	0	0	0	1		0		0	0		1			0
4	24	0	0	0	1	0	2	0	0	1	1	0	0	1	0	0	0	0		0		1	1		1			0
5	22	0	0	0	0	0	0	0	0	0	0	1	0	0	0	0	0	0		0		0	0		0			0
6	23	1	0	0	1	0	0	0	0	1	1	1	0	0	0	0	0	1		0		0	0		1			0
7	24	1	0	0	1	0	0	0	0	1	1	1	0	0	0	0	0	1		0		1	1		1			0
8	22	1	0	0	0	0	2	0	0	1	1	0	0	1	0	0	0	1		0		0	0		1			0
9	22	1	0	0	0	0	2	0	0	1	1	0	0	0	0	0	0	1		0		0	0		1			0
10	23	0	0	0	1	0	2	0	0	0	1	0	0	0	0	0	0	1		0		0	0		1			0
11	22	1	0	0	0	0	2	0	0	1	1	0	1	1	0	0	0	1		1		0	0		2			0
12	19	0	0	0	1	0	3	2	0	0	1	0	1	1	1	0	1		0		1			1		1	0		0
13	22	0	0	0	0	0	2	0	0	1	1	0	0	1	0	0	0	1		1		0	0		1			0
14	21	1	0	0	0	0	1	0	0	1	0	1	0	1	0	0	0	1		0		0	0		2			0
15	23	1	0	0	1	0	2	0	0	1	2	0	1	0	0	0	0	1		0		0	0		1			0
16	21	0	0	0	1	0	2	0	0	1	1	0	0	1	0	0	0	1		0		0	0		1			0
17	23	1	0	0	1	0	2	0	0	1	1	0	0	1	0	0	0	1		0		0	0		1			0
18	23	1	0	0	0	0	2	0	0	1	0	1	0	0	0	0	0	1		0		0	0		1			0
19	21	1	0	0	1	1	3	2	0	1	0	1	0	0	0	0	0	0		0		1	1		1			0
20	27	0	0	0	1	1	2	0	0	1	0	1	1	0	0	0	0	1		0		0	0		2			0
21	22	1	0	0	1	0	3	2	0	1	1	1	0	1	0	0	0	0		1		1	1		1			0
22	20	0	0	0	1	0	1	1	0	1	1	0	0	0	0	0	0	0		0		1	1		1			0
23	23	1	0	0	1	0	2	0	0	1	0	0	0	1	0	0	0	1		0		0	0		2			0
24	21	0	0	0	1	1	3	2	0	1	0	1	0	1	0	0	0	1		1		1	1		1			0
25	20	1	0	0	1	0	3	0	0	1	1	0	1	1	0	0	0	1		0		0	0		1			0
26	23	1	0	0	1	0	0	2	0	1	2	0	1	0	0	0	0	1		0		1	1		2			0
27	20	0	0	0	0	0	2	1	0	1	1	1	0	0	0	0	0	0		0		1	1		1			0
28	21	0	0	0	0	0	0	0	0	0	1	0	0	1	1	0	1		1		1			1		1	0		0
29	22	0	0	0	1	0	0	0	0	1	1	1	1	0	0	0	0	1		0		1	1		1			0
30	23	1	0	0	0	0	0	2	0	1	1	0	0	0	1	0	0	0		0		0	0		1			0
31	48	0	1	1	1	1	0	0	0	1	2	0	1	0	0	0	0	1		0		0	0		2			0
32	23	0	0	0	1	0	0	0	0	0	1	1	0	1	0	0	0	1		0		0	0		2			0
33	22	1	0	0	1	0	3	0	0	1	1	0	0	1	1	0	0	1		0		0	0		1			0
34	20	1	0	0	1	0	3	1	0	1	0	1	0	0	1	0	0	1		1		1	1		2			0
35	23	0	0	0	0	0	2	0	0	1	1	0	0	1	0	0	0	1		0		0	0		2			0
36	23	1	0	0	1	0	3	0	0	1	1	0	0	0	0	0	0	1		0		1	1		1			0
37	53	1	1	1	1	0	1	0	0	1	2	1	0	1	0	0	0	0		1		1	1		1			0
38	22	1	0	0	1	1	2	0	0	1	0	1	0	0	0	0	0	1		0		0	0		1			0
39	21	0	0	0	0	0	2	2	0	1	1	1	1	1	0	0	0	1		0		0	0		1			0
40	21	0	0	0	0	0	1	0	0	1	1	1	0	1	1	0	0	0		0		1	1		2			0
41	45	0	1	1	1	1	2	0	0	1	2	1	1	0	0	0	0	1		0		0	0		2			0
42	27	0	0	0	1	1	2	0	0	1	0	1	0	1	1	0	0	1		1		1	1		1			0
43	19	0	0	0	0	0	3	0	0	1	0	0	0	0	0	0	0	0		0		1	1		1			0
44	46	1	1	0	1	1	1	0	0	0	0	1	0	1	1	0	1		1		1			1		1	0		0
45	21	1	0	0	1	0	0	0	0	1	2	1	1	0	0	0	0	0		1		1	1		1			1
46	21	1	0	0	1	0	3	0	0	1	2	1	0	0	0	0	0	1		1		1	1		1			0
47	23	1	0	0	0	0	2	0	0	1	0	1	0	1	0	0	0	1		0		0	0		2			0
48	23	1	0	0	0	1	2	0	0	1	1	0	0	1	0	0	0	1		1		1	1		1			0
49	23	1	0	0	1	0	0	0	0	1	1	0	0	1	1	0	0	0		0		1	1		1			0
50	30	1	1	0	1	0	3	2	0	0	1	1	0	1	1	0	0	0		0		0	0		2			0
51	23	0	0	0	1	0	2	2	0	1	1	0	0	1	1	0	0	1		0		0	0		1			0
52	20	1	0	0	0	0	0	0	0	1	1	0	0	0	0	0	0	1		0		0	0		1			0
53	23	1	0	0	1	1	2	0	0	1	0	1	0	0	0	0	0	1		0		0	0		1			0
54	20	1	0	0	0	0	2	0	0	1	1	1	1	0	1	0	0	1		0		0	0		1			0
56	21	1	0	0	1	0	2	2	0	1	1	0	0	0	0	0	0	1		0		1	1		1			0
57	23	1	0	0	1	0	2	0	0	1	0	1	0	0	0	0	0	1		0		1	1		2			0
58	22	0	0	0	1	0	2	0	0	1	1	0	0	1	0	0	0	1		0		0	0		1			0
59	23	1	0	0	1	0	1	0	0	1	1	1	0	1	0	0	0	0		1		0	0		1			0
60	23	1	0	0	1	0	0	0	0	1	1	0	0	0	1	0	0	0		0		1	1		1			0
61	28	0	0	0	1	1	2	0	0	1	0	1	0	0	1	1	1		1		1			0		2	0		0
62	22	0	0	0	0	0	3	1	0	1	1	0	0	1	0	0	0	1		0		1	1		1			0
63	22	1	0	0	1	1	3	0	0	1	1	1	0	1	0	0	0	1		1		1	1		1			0
64	20	1	0	0	0	0	3	0	0	1	1	1	1	1	1	0	0	1		0		0	0		0			0
65	21	0	0	0	1	0	3	1	0	1	2	1	0	0	0	0	0	1		0		0	0		2			0
66	23	1	0	0	1	0	2	0	0	1	0	1	0	0	0	0	0	1		0		0	0		1			0
67	22	0	0	0	1	0	3	0	0	1	1	0	0	1	0	0	0	1		0		0	0		1			0
68	27	0	0	0	1	1	2	0	0	1	0	0	0	0	0	0	0	1		0		0	0		1			1
69	54	1	1	1	0	0	1	0	0	0	2	1	1	0	0	0	0	1		1		1	1		2			0
70	23	1	0	0	1	0	1	0	0	1	1	1	0	1	0	0	0	0		1		0	0		1			0
71	21	0	0	0	0	0	2	0	0	1	1	1	0	0	0	0	0	1		0		1	1		1			0
72	26	1	0	0	1	1	2	0	0	1	0	1	0	0	0	0	0	1		0		1	1		2			0
73	21	1	0	0	1	0	3	1	0	1	2	1	1	1	0	0	0	1		0		1	1		0			0
74	19	1	0	0	1	0	1	0	0	1	1	1	0	1	1	0	0	1		0		1	1		2			0
75	20	1	0	0	0	0	2	0	0	1	1	0	0	0	0	0	0	1		0		0	0		1			0
76	29	1	0	0	1	1	2	0	0	1	2	1	1	0	0	0	0	1		0		0	0		1			0
77	22	0	0	0	1	1	1	0	0	1	0	1	1	1	0	0	0	0		1		1	1		1			1
78	21	1	0	0	0	0	1	0	0	1	0	1	0	1	0	0	0	1		1		1	1		1			0
79	20	0	0	0	0	0	0	0	0	1	1	1	0	1	0	0	0	1		0		0	0		1			0
80	22	1	0	0	0	0	2	0	0	1	1	1	0	1	0	0	0	1		0		1	1		2			0
81	19	1	0	0	1	0	3	2	0	0	0	1	0	1	0	0	0	0		0		0	0		2			0
82	28	0	0	0	1	1	2	0	0	0	2	1	0	1	0	0	1		1		1			1		2	0		0
83	22	1	0	0	1	0	3	0	0	1	1	1	0	0	0	0	0	1		0		1	1		1			0
84	24	1	0	0	0	0	3	0	0	1	1	1	0	1	0	0	0	1		0		0	0		1			0
85	26	1	0	0	1	0	0	1	0	1	1	1	1	0	0	0	0	1		0		1	1		1			0
86	20	0	0	0	0	0	0	1	0	1	1	0	0	1	0	0	0	1		1		1	1		1			0
87	26	1	0	0	1	0	3	0	0	1	2	1	0	1	1	0	1		1		1			1		1	0		0
88	55	1	1	1	1	1	1	1	0	1	2	0	1	1	0	0	0	1		1		1	1		2			0
89	23	1	0	0	1	1	1	1	0	0	2	1	0	1	0	0	0	1		0		1	1		1			0
90	21	1	0	0	0	0	3	0	0	1	0	1	0	0	0	0	0	0		0		1	1		2			0
91	19	0	0	0	1	0	0	0	0	0	1	0	1	1	1	0	1		1		1			0		2	0		0
92	24	1	0	0	0	0	0	1	0	1	1	0	0	1	1	0	0	1		0		1	1		1			0
93	21	1	0	0	1	0	3	0	0	1	0	1	0	0	0	0	0	1		0		1	1		2			0
94	22	1	0	0	0	0	3	2	0	1	0	1	0	0	0	0	1		1		1			1		1	0		0
95	27	0	0	0	1	1	2	0	0	1	0	0	0	1	0	0	0	0		1		1	1		1			0
96	21	0	0	0	1	0	3	2	0	0	1	1	0	0	0	0	0	1		0		1	1		2			0
97	22	1	0	0	1	0	3	1	0	1	0	0	0	1	0	0	0	1		0		1	1		1			0
98	21	0	0	0	1	0	3	0	0	1	0	1	0	1	0	0	0	1		0		1	1		2			0
99	24	1	0	0	1	0	0	0	0	0	1	0	0	1	0	0	0	0		0		0	0		1			0
100	27	0	0	0	1	1	2	0	0	1	1	1	1	1	0	0	0	1		0		0	0		1			0
101	24	1	0	0	1	1	2	0	0	1	0	0	0	0	0	0	0	0		1		0	0		0			0
102	52	0	1	1	0	1	3	1	0	1	0	1	0	1	0	0	0	1		1		1	1		2			0
103	22	1	0	0	1	0	3	1	0	1	1	0	0	0	0	0	0	1		0		1	1		1			0
104	31	0	1	0	1	1	0	0	0	0	2	1	0	0	0	0	0	1		0		0	0		2			0
106	22	1	0	0	0	0	0	0	0	1	1	1	0	1	1	0	0	1		1		1	1		2			0
107	23	1	0	0	1	1	3	0	0	1	0	1	0	1	1	0	0	1		0		0	0		1			0
108	27	0	0	0	1	0	3	0	0	1	1	0	0	0	0	0	0	0		0		1	1		2			0
109	24	1	0	0	1	1	1	1	0	1	2	0	0	0	1	0	0	0		0		1	1		1			0
110	25	0	0	0	0	0	0	1	0	0	1	1	0	1	1	1	0	1		1		1	1		1			0
111	24	1	0	0	1	1	2	0	0	1	2	1	0	0	0	0	0	1		1		1	1		2			1
112	35	1	1	0	1	1	1	0	0	0	0	1	0	0	0	0	0	1		0		1	1		0			1
113	25	1	0	0	1	0	3	1	0	1	1	0	0	1	0	0	0	1		0		1	1		2			0
114	21	0	0	0	1	0	3	0	0	0	2	1	0	0	1	1	0	1		1		0	0		1			0
115	23	1	0	0	1	0	2	0	0	1	1	1	0	1	0	0	0	1		0		1	1		1			0
116	23	0	0	0	1	0	3	2	0	1	1	0	0	1	0	0	0	1		0		0	0		1			0
117	47	1	1	1	1	1	1	0	0	0	0	1	1	1	0	0	0	1		0		1	1		2			0
118	28	1	0	0	1	0	0	1	0	1	1	1	0	0	1	0	1		1		1			1		1	0		0
119	24	1	0	0	0	0	0	1	0	1	1	1	0	0	0	0	0	1		0		0	0		1			0
120	26	1	0	0	1	1	3	0	0	1	0	1	0	0	0	0	0	1		0		0	0		1			0
121	23	1	0	0	0	1	2	0	0	0	0	1	0	1	0	0	0	1		1		1	1		2			0
122	27	1	0	0	1	0	2	0	0	1	0	0	0	1	0	0	0	1		0		0	0		2			0
123	20	1	0	0	0	0	3	2	0	1	1	0	0	1	1	0	1		1		1			1		1	0		0
125	27	0	0	0	0	0	3	0	0	1	1	0	0	1	0	0	0	1		0		1	1		1			0
126	27	0	0	0	1	1	2	0	0	1	0	1	0	1	0	0	0	1		0		0	0		2			0
127	25	1	0	0	1	1	3	0	0	0	1	1	0	1	0	0	0	1		0		1	1		2			0
128	53	1	1	0	1	1	1	0	0	1	2	1	1	0	0	0	0	1		1		1	1		2			0
129	19	1	0	0	1	0	3	1	0	1	2	1	0	1	0	0	0	1		1		1	1		1			0
130	22	0	0	0	0	0	1	1	0	1	2	1	0	1	0	0	0	0		0		1	1		1			1
131	25	1	0	0	1	1	2	1	0	1	0	1	1	0	1	0	0	1		1		1	1		2			0
132	24	1	0	0	1	0	3	1	0	1	1	1	0	0	0	0	0	1		0		1	1		1			0
133	22	1	0	0	1	0	2	0	0	1	1	0	1	0	0	0	0	1		0		1	1		1			0
134	22	0	0	0	1	0	0	1	0	1	1	1	0	0	0	0	0	1		0		0	0		1			0
135	23	1	0	0	1	0	2	0	0	1	1	0	0	1	0	0	0	1		0		0	0		1			0
136	22	1	0	0	1	0	0	1	0	1	1	0	0	0	0	0	0	1		0		0	0		1			0
137	22	1	0	0	0	0	2	0	0	1	1	0	1	1	0	0	0	1		0		0	0		1			0
138	22	0	0	0	1	0	0	2	0	1	1	0	0	0	0	0	0	0		0		0	0		1			0
139	21	0	0	0	1	0	0	0	0	1	2	1	0	0	0	0	0	1		0		1	1		1			0
140	22	1	0	0	1	0	2	0	0	1	1	0	0	0	0	0	0	1		0		0	0		1			0
141	38	1	1	1	1	1	1	1	0	1	1	1	0	0	0	0	0	0		0		1	1		2			0
142	24	1	0	0	1	0	0	0	0	0	1	0	0	1	0	0	0	1		0		0	0		1			0
143	38	1	1	1	1	1	1	0	0	0	0	1	0	0	1	0	1		1		1			1		2	0		0
144	19	0	0	0	1	0	3	0	0	1	1	0	0	1	1	0	1		1		0			1		1	0		0
145	24	1	0	0	1	0	0	0	0	0	1	0	0	1	0	0	0	0		0		0	0		1			0
146	23	1	0	0	1	0	3	1	0	1	1	0	0	0	1	0	0	0		0		1	1		2			0
147	31	0	1	0	1	0	3	1	0	1	2	0	0	1	0	0	0	0		0		0	0		1			0
148	22	1	0	0	1	0	2	0	0	1	0	1	0	1	1	0	1		1		1			0		2	0		0
149	20	0	0	0	1	0	3	0	0	0	0	1	0	1	0	0	0	1		0		0	0		2			0
150	22	1	0	0	1	0	3	1	0	1	1	1	0	1	0	0	0	0		0		1	1		1			0
151	22	1	0	0	1	0	0	1	0	1	1	0	0	1	0	0	0	1		1		1	1		1			0
152	30	0	1	0	1	1	1	0	0	1	2	0	0	1	0	0	0	1		0		0	0		2			0
153	24	1	0	0	1	1	2	0	0	1	0	1	0	1	0	0	0	1		0		0	0		2			0
154	20	1	0	0	1	0	0	1	0	1	1	0	0	1	0	0	0	1		0		0	0		1			0
155	19	1	0	0	0	0	0	2	0	1	1	0	0	1	0	0	0	1		0		0	0		1			0
156	26	1	0	0	1	0	2	0	0	1	2	1	0	1	0	0	0	1		0		0	0		1			0
157	24	0	0	0	1	1	2	0	0	1	0	1	0	1	0	0	0	0		0		0	0		1			0
158	23	1	0	0	1	0	2	0	0	0	1	1	0	0	1	0	0	1		1		1	1		2			0
159	26	0	0	0	1	1	2	0	0	1	0	1	0	0	0	0	0	1		0		0	0		1			0
160	22	0	0	0	1	0	0	1	0	1	1	0	0	1	0	0	0	1		0		1	1		1			0
161	21	1	0	0	1	0	3	1	0	1	1	0	0	1	0	0	0	0		1		1	1		2			0
162	22	1	0	0	1	0	2	0	0	1	0	1	1	0	0	0	0	1		0		1	1		1			0
163	22	1	0	0	1	0	3	2	0	1	1	0	0	1	0	0	0	1		0		0	0		2			0
164	21	1	0	0	1	0	3	0	0	1	1	1	1	1	1	0	1		1		1			1		1	0		0
165	22	0	0	0	1	1	0	1	0	1	1	1	0	0	0	0	0	1		0		1	1		1			0
166	23	1	0	0	1	0	0	2	0	1	1	0	0	0	0	0	0	1		0		0	0		1			0
167	22	1	0	0	0	0	0	1	0	1	1	0	1	0	0	0	0	0		0		0	0		1			0
168	20	1	0	0	0	0	0	1	0	1	1	1	0	1	0	0	0	1		0		0	0		1			0
169	23	1	0	0	1	0	3	1	0	1	2	1	1	1	1	0	0	1		0		1	1		2			0
170	20	1	0	0	1	0	0	1	0	1	1	1	0	1	0	0	0	0		0		1	1		1			0
171	28	1	0	0	1	1	2	0	0	1	0	1	0	0	0	0	0	1		0		0	0		2			0
172	21	1	0	0	1	0	0	1	0	1	2	0	0	0	1	0	0	1		0		0	0		1			0
173	40	1	1	1	1	1	3	0	0	1	2	0	0	1	1	0	1		1		1			1		2	0		0
174	41	1	1	0	0	0	0	0	0	1	2	1	0	0	0	0	0	1		0		1	1		0			0
175	20	0	0	0	0	0	3	0	0	1	1	0	0	1	0	0	0	1		0		0	0		1			0
176	22	1	0	0	1	0	0	1	0	1	1	0	0	0	0	0	0	1		0		1	1		1			0
177	52	1	1	1	1	0	1	0	0	1	0	0	0	0	0	0	0	1		0		1	1		2			0
178	24	0	0	0	1	0	3	1	0	1	1	1	0	1	0	0	0	1		0		0	0		1			0
179	20	1	0	0	0	0	0	1	0	1	1	0	0	1	1	0	0	0		1		1	1		1			0
180	21	1	0	0	1	0	0	0	0	1	1	0	0	0	0	0	0	1		0		1	1		1			0
181	22	1	0	0	0	0	2	0	0	1	1	1	0	1	1	0	0	1		1		1	1		2			0
182	22	1	0	0	1	0	0	1	0	1	1	0	0	0	1	0	1		0		1			0		1	0		0
183	21	0	0	0	1	0	3	1	0	1	1	1	1	1	1	0	0	1		1		1	1		2			0
184	20	1	0	0	1	0	0	1	0	1	1	0	0	0	0	0	0	1		0		0	0		1			0
185	22	0	0	0	1	1	1	0	0	1	0	1	0	0	0	0	0	1		0		0	0		1			0
186	46	0	1	0	1	1	1	1	0	1	0	1	1	1	0	0	0	1		0		1	1		2			0
187	22	1	0	0	1	0	3	1	0	1	1	0	0	0	0	0	0	0		0		0	0		1			0
188	50	1	1	0	1	0	2	0	0	1	2	1	0	1	0	0	0	1		0		0	0		1			0
189	21	0	0	0	1	0	3	0	0	1	1	0	0	1	0	0	0	1		0		0	0		1			0
190	23	1	0	0	1	0	2	0	0	1	1	0	0	1	0	0	0	1		0		0	0		1			0
191	22	0	0	0	1	0	3	1	0	1	1	0	0	1	1	0	1		1		1			1		1	0		0
192	22	1	0	0	1	0	3	1	0	1	1	1	0	0	1	0	0	1		0		0	0		1			0
193	20	1	0	0	0	0	3	0	0	1	0	0	0	1	0	0	0	1		0		0	0		1			0
194	45	0	1	1	1	1	1	0	0	1	1	0	0	1	1	0	0	1		1		1	1		1			0
195	19	1	0	0	0	0	3	1	0	1	1	0	1	1	1	0	0	0		0		1	1		1			0
196	23	0	0	0	0	0	3	1	0	1	1	1	0	1	0	0	0	0		0		0	0		1			0
197	23	1	0	0	1	0	3	0	0	1	2	1	0	0	0	0	0	1		0		0	0		1			0
198	18	1	0	0	0	0	1	2	0	1	1	1	0	1	0	0	0	0		0		1	1		0			1
199	21	1	0	0	0	0	0	2	0	0	1	1	0	0	0	0	0	1		1		1	1		1			0
200	42	1	1	1	0	1	2	0	0	1	2	1	0	0	1	0	0	1		1		1	1		2			0
201	19	1	0	0	0	0	0	2	0	1	1	0	0	0	0	0	0	1		1		0	0		1			0
202	20	1	0	0	0	0	3	0	0	1	1	1	0	0	0	0	0	0		0		1	1		1			0
203	19	1	0	0	0	0	3	1	0	1	1	1	0	0	0	0	0	0		0		0	0		2			0
204	28	0	0	0	1	1	1	1	0	0	2	0	0	1	0	0	0	1		0		0	0		1			0
205	20	0	0	0	0	0	3	1	0	1	0	1	0	1	1	0	0	1		1		1	1		0			1
206	48	1	1	1	1	1	1	2	0	1	1	0	0	0	0	0	0	1		1		0	0		2			0
207	70	0	1	1	1	0	1	1	0	1	1	1	1	1	0	0	0	1		0		1	1		2			0
208	22	1	0	0	0	0	0	1	0	1	1	1	0	1	0	0	0	1		0		0	0		1			0
209	24	0	0	0	1	0	0	2	0	1	2	0	0	0	0	0	0	1		0		0	0		1			0
210	22	1	0	0	1	0	2	0	0	1	0	1	0	1	1	0	1		1		1			0		2	0		0
211	50	0	1	1	1	1	0	2	0	1	2	0	0	0	0	0	0	1		0		0	0		1			0
212	23	0	0	0	1	0	0	1	0	1	0	1	0	1	0	0	0	1		0		1	1		1			0
213	23	1	0	0	1	0	0	2	0	0	1	0	0	0	0	0	0	1		0		1	1		1			0
214	22	1	0	0	0	0	2	0	0	1	1	0	0	0	0	0	0	1		0		0	0		1			0
215	23	0	0	0	1	0	0	0	0	1	2	1	1	1	0	0	0	0		0		1	1		1			0
216	20	1	0	0	0	0	0	0	0	1	1	1	0	1	1	0	1		1		1			1		1	0		0
217	26	1	0	0	1	1	1	0	0	1	1	1	0	1	0	0	0	1		0		1	1		2			0
218	26	1	0	0	1	1	2	0	0	1	1	1	0	0	0	0	0	1		0		0	0		1			0
219	24	1	0	0	1	0	2	2	0	1	1	1	0	1	1	0	0	1		1		0	0		2			0
220	19	1	0	0	0	0	3	1	0	1	1	0	0	0	0	0	0	0		0		1	1		1			0
221	20	1	0	0	1	0	0	2	0	1	1	1	0	1	1	0	1		0		1			1		2	0		0
222	19	0	0	0	0	1	3	1	0	1	1	0	0	0	0	0	0	0		0		1	1		1			0
223	20	1	0	0	0	0	1	2	0	1	0	0	0	0	0	0	0	0		0		0	0		1			0
224	21	1	0	0	0	0	2	0	0	1	0	1	0	1	0	0	0	1		0		0	0		1			0
225	20	1	0	0	0	0	0	1	0	0	1	0	0	0	0	0	0	1		0		1	1		1			0
226	23	0	0	0	1	0	0	1	0	0	1	0	0	1	0	0	0	1		1		1	1		1			0
227	20	1	0	0	1	0	3	1	0	1	1	0	0	0	0	0	0	1		0		0	0		1			0
228	20	1	0	0	1	0	0	2	0	1	1	0	0	1	1	1	1		1		1			1		2	0		0
229	21	1	0	0	0	0	3	0	0	1	1	1	0	1	1	0	0	1		1		1	1		2			0
230	22	1	0	0	1	0	2	0	0	1	0	1	1	0	0	0	0	1		0		1	1		1			0
231	23	1	0	0	1	0	3	2	0	1	1	0	0	1	0	0	0	1		1		1	1		1			0
232	28	0	0	0	1	1	0	1	0	1	0	1	0	1	1	0	1		1		0			1		1	0		0
233	59	0	1	0	1	1	1	0	0	1	2	0	1	0	0	0	0	1		0		1	1		1			0
234	20	1	0	0	0	0	0	1	0	1	1	0	0	1	0	0	0	0		0		1	1		1			0
235	19	1	0	0	0	0	1	1	0	0	2	1	1	1	1	0	0	1		0		1	1		1			0
236	24	1	0	0	1	0	0	1	0	0	0	1	0	1	0	0	0	1		0		1	1		1			0
237	18	1	0	0	0	0	3	1	0	1	1	1	0	1	0	0	0	1		0		1	1		1			0
238	26	0	0	0	1	0	3	0	0	1	1	1	0	0	0	0	0	0		0		0	0		1			0
239	23	0	0	0	1	1	3	0	0	0	0	1	0	1	1	0	0	1		0		1	1		2			0
240	54	0	1	0	1	1	0	0	0	0	0	1	0	0	0	0	0	1		1		1	1		0			1
241	25	1	0	0	1	0	0	1	0	1	1	0	0	1	0	0	0	0		0		0	0		1			0
242	41	0	1	1	1	1	2	1	0	1	2	1	0	0	0	0	0	1		0		1	1		0			1
243	27	1	0	0	0	0	3	0	0	1	1	1	0	1	0	0	0	1		1		1	1		2			0
244	34	0	1	0	1	1	3	1	0	1	0	1	0	0	1	1	1		1		1			1		2	0		0
245	23	1	0	0	1	0	3	1	0	1	1	0	0	1	0	0	0	1		1		1	1		1			0
246	18	0	0	0	0	0	3	2	0	0	1	1	0	1	1	0	0	1		0		1	1		1			0
247	18	0	0	0	1	0	0	1	0	0	1	0	0	1	0	0	0	1		0		1	1		2			0
248	40	1	1	1	1	1	3	0	0	1	0	1	1	1	0	0	0	1		0		1	1		0			0
249	49	0	1	1	1	1	1	1	0	1	1	1	1	0	1	0	0	1		1		1	1		2			0
250	42	0	1	1	1	1	2	1	0	1	0	1	1	1	0	0	0	1		0		0	0		2			0
251	22	0	0	0	1	0	0	1	0	0	1	0	0	1	0	0	0	1		0		0	0		1			0
252	18	1	0	0	1	0	0	1	0	1	1	1	0	0	0	0	0	1		0		1	1		1			0
253	29	0	0	0	1	1	1	2	0	1	1	0	0	0	1	0	0	1		0		0	0		1			0
254	18	1	0	0	0	0	3	0	0	1	1	1	0	1	1	0	0	1		0		0	0		1			0
255	26	1	0	0	1	1	2	0	0	1	1	1	0	0	0	0	0	1		0		0	0		1			0
256	30	0	1	0	1	1	1	1	0	1	1	1	0	0	0	0	0	1		0		1	1		1			0
257	21	1	0	0	1	0	3	1	0	1	1	0	0	0	0	0	0	1		0		0	0		1			0
258	27	0	0	0	1	0	2	1	0	0	0	1	0	0	1	0	1		1		1			1		0	0		0
259	24	1	0	0	1	1	1	0	0	1	1	0	0	1	0	0	0	0		1		1	1		1			0
260	28	0	0	0	1	0	0	1	0	0	1	1	0	1	0	0	0	1		0		0	0		1			0
261	22	0	0	0	1	0	0	0	0	0	1	0	0	1	0	0	0	1		0		0	0		2			0
262	22	0	0	0	1	0	3	1	0	1	0	1	0	1	1	0	0	0		0		1	1		2			0
263	21	1	0	0	0	0	1	0	0	1	2	0	0	1	1	0	0	1		0		0	0		1			0
264	25	0	0	0	1	0	0	0	0	1	1	0	0	0	0	0	0	0		0		0	0		1			0
265	19	0	0	0	0	0	0	1	0	0	1	0	0	0	0	0	0	0		0		1	1		1			0
266	21	0	0	0	1	0	0	0	0	1	1	0	0	0	0	0	0	0		0		0	0		1			0
267	23	1	0	0	0	0	2	0	0	1	0	1	0	1	0	0	0	1		0		0	0		2			0
268	26	1	0	0	1	1	0	1	0	1	2	1	0	1	0	0	0	1		0		1	1		1			0
269	20	1	0	0	1	0	0	1	0	0	0	1	0	1	1	0	0	1		0		1	1		1			0
270	20	0	0	0	0	0	3	0	0	1	1	0	0	0	0	0	0	1		0		0	0		1			0
271	19	1	0	0	0	0	0	1	0	1	0	1	0	0	0	0	0	0		0		0	0		2			0
272	23	0	0	0	1	0	2	0	0	0	1	1	0	0	0	0	0	1		0		1	1		1			0
273	23	1	0	0	1	0	0	1	0	1	0	1	1	1	1	0	0	1		1		1	1		1			0
274	20	0	0	0	0	0	0	1	0	0	1	1	0	0	1	0	0	1		0		0	0		1			0
275	23	1	0	0	1	1	1	1	0	1	0	0	0	1	0	0	0	1		0		0	0		1			0
276	19	1	0	0	0	0	2	0	0	1	1	1	0	0	0	0	0	1		0		0	0		1			0
277	24	0	0	0	1	0	0	1	0	1	1	0	0	0	0	0	0	0		0		0	0		1			0
278	48	1	1	1	1	0	3	0	0	1	2	1	0	0	0	0	0	0		0		1	1		1			0
279	19	0	0	0	0	0	1	1	0	1	1	0	0	1	0	0	0	0		0		0	0		1			0
280	21	0	0	0	1	0	0	0	0	1	1	1	0	1	0	0	0	1		0		1	1		1			0
281	22	0	0	0	1	0	0	0	0	1	1	0	1	1	0	0	0	0		0		0	0		1			0
282	23	0	0	0	1	1	1	0	0	1	1	0	1	1	0	0	0	1		0		0	0		1			0
283	26	1	0	0	1	1	1	0	0	1	2	1	0	1	0	0	0	1		0		1	1		2			0
284	45	0	1	1	1	1	0	1	0	1	0	1	0	0	0	0	0	1		1		1	1		1			0
285	24	1	0	0	1	0	0	1	0	0	0	1	0	1	0	0	0	1		0		1	1		2			0
286	56	1	1	1	1	1	2	1	0	1	0	0	1	1	0	0	0	1		0		1	1		2			0
287	20	0	0	0	1	0	3	0	0	1	0	0	0	0	0	0	0	1		0		0	0		1			0
288	23	1	0	0	1	0	3	1	0	0	1	1	0	0	0	0	0	1		0		1	1		1			0
289	19	1	0	0	0	0	0	1	0	1	1	1	0	1	1	0	1		1		1			1		1	0		0
290	35	0	1	1	1	1	0	1	0	1	2	1	0	0	0	0	0	1		0		1	1		2			0
291	23	1	0	0	1	0	0	1	0	1	2	0	0	0	0	0	0	1		0		1	1		1			0
292	20	1	0	0	1	0	3	0	0	1	0	1	0	0	0	0	0	1		1		0	0		2			0
293	37	0	1	1	1	1	1	1	0	1	1	1	0	1	0	0	0	1		0		1	1		1			0
294	19	0	0	0	0	0	1	0	0	1	1	1	0	1	0	0	0	1		0		1	1		1			0
295	19	1	0	0	0	0	0	0	0	1	1	0	1	1	0	0	0	1		0		0	0		1			0
296	45	0	1	1	1	1	0	0	0	1	1	1	1	1	1	0	1		1		1			1		0	0		1
297	21	1	0	0	1	0	3	1	0	1	1	0	0	1	0	0	0	1		0		0	0		1			0
298	21	1	0	0	1	0	3	0	0	1	0	1	0	0	0	0	0	1		0		1	1		2			0
299	23	1	0	0	0	0	2	0	0	1	0	1	0	0	0	0	0	1		0		0	0		1			0
300	45	1	1	1	1	1	0	0	0	0	2	1	0	1	1	0	1		1		1			1		2	0		0
301	22	1	0	0	0	0	3	0	0	0	1	0	0	1	0	0	0	1		0		0	0		1			0
302	21	1	0	0	1	0	0	1	0	1	2	1	0	1	0	0	0	1		0		1	1		1			0
303	49	1	1	0	0	0	0	0	0	1	1	1	0	0	1	0	1		1		1			1		0	0		0
304	19	0	0	0	1	0	3	2	0	1	1	1	0	0	0	0	0	1		0		0	0		1			0
305	65	1	1	0	1	1	1	0	0	1	0	0	1	0	1	1	1		1		1			1		0	0		1
306	31	1	1	0	1	1	3	0	0	1	0	1	0	1	0	0	0	1		0		1	1		0			0
307	21	1	0	0	1	0	3	0	0	1	0	1	0	0	0	0	0	1		0		1	1		2			1
308	25	0	0	0	1	0	3	1	0	1	1	0	0	0	1	0	0	1		0		1	1		1			0
309	45	0	1	1	0	1	0	0	0	0	2	1	1	0	1	0	1		1		1			1		2	0		0
310	45	1	1	1	0	1	2	0	0	0	0	1	1	0	1	0	1		1		1			1		2	0		0
311	27	0	0	0	0	0	1	0	0	1	1	1	1	1	0	0	0	1		0		1	1		1			0
312	18	1	0	0	0	0	0	1	0	1	1	1	0	1	0	0	0	1		1		1	1		0			0
313	35	0	1	0	1	1	0	0	0	1	0	1	1	1	1	1	1		1		1			1		0	1		0
314	24	0	0	0	1	0	0	1	0	1	1	1	0	1	0	0	0	1		1		1	1		1			0
315	23	1	0	0	1	0	3	0	0	1	2	0	0	1	0	0	0	0		0		0	0		1			0
316	47	0	1	1	1	1	1	0	0	1	0	1	1	1	0	0	0	1		0		0	0		2			0
317	21	1	0	0	0	0	3	0	0	1	1	1	0	0	0	0	0	0		0		0	0		1			0
318	19	0	0	0	1	0	1	1	0	1	2	0	0	1	0	0	0	0		0		1	1		2			0
319	18	0	0	0	0	0	1	0	0	1	0	1	0	1	1	0	0	1		1		1	1		2			0
320	23	0	0	0	0	0	2	0	0	1	0	1	0	0	0	0	0	1		0		0	0		1			0
321	44	0	1	1	0	1	1	0	0	1	0	1	1	1	1	0	1		1		1			1		0	1		0
322	46	1	1	1	0	0	1	0	0	1	0	1	1	1	0	0	0	1		0		1	1		1			0
323	19	1	0	0	0	0	3	0	0	0	1	1	0	1	1	1	0	1		0		1	1		1			0
324	21	0	0	0	0	0	1	0	0	1	1	1	0	0	1	0	0	1		1		1	1		1			0
325	22	1	0	0	1	0	3	1	0	1	2	0	0	1	0	0	0	1		0		0	0		1			0
326	30	0	1	0	1	1	1	1	0	1	1	1	0	1	1	0	0	1		0		1	1		2			0
327	20	1	0	0	1	0	3	1	0	0	0	1	0	0	0	0	0	0		0		0	0		2			0
329	19	1	0	0	1	0	1	0	0	1	1	1	0	1	0	0	0	1		1		1	1		0			0
330	21	0	0	0	1	0	0	0	0	1	0	1	1	0	0	0	0	1		0		1	1		1			0
331	57	1	1	1	1	1	1	0	0	1	1	1	1	1	0	0	0	1		1		1	1		2			0
332	19	1	0	0	0	0	3	0	0	1	1	0	1	1	1	0	0	1		0		0	0		1			0
333	27	0	0	0	1	0	3	1	0	0	0	0	0	0	0	0	0	1		0		0	0		1			0
334	41	0	1	1	1	1	1	0	0	0	1	0	1	1	0	0	0	1		0		0	0		1			0
335	32	0	1	0	1	1	3	1	0	1	0	1	0	1	0	0	0	1		0		1	1		2			0
336	51	0	1	1	1	1	1	0	0	1	2	0	0	1	0	0	1		1		1			1		1	0		0
337	51	0	1	0	1	1	0	0	0	1	1	1	0	1	0	0	0	1		0		0	0		1			0
338	26	1	0	0	1	1	3	1	0	1	1	0	0	0	1	0	1		1		1			1		1	0		0
339	22	0	0	0	1	0	1	1	0	1	1	0	1	0	0	0	0	0		0		1	1		1			0
340	25	1	0	0	0	0	2	0	0	1	1	0	0	1	0	0	0	1		0		0	0		1			0
341	24	1	0	0	1	0	3	1	0	0	1	0	0	0	0	0	0	1		0		0	0		1			0
342	46	1	1	1	1	1	1	0	0	1	2	0	1	1	1	0	0	1		0		0	0		2			0
343	22	0	0	0	1	0	0	1	0	0	2	1	0	1	1	0	0	1		1		1	1		1			0
344	20	1	0	0	0	0	3	1	0	1	1	0	0	1	1	0	0	0		1		0	0		2			0
345	46	0	1	1	1	1	3	0	0	1	0	1	1	1	1	0	0	1		1		1	1		1			0
347	21	1	0	0	0	0	0	1	0	1	1	0	0	0	0	0	0	1		0		0	0		2			0
348	30	1	1	0	1	0	0	0	0	1	2	0	1	1	0	0	0	1		0		0	0		1			0
349	24	1	0	0	1	0	0	1	0	0	1	1	0	0	0	0	0	1		1		1	1		2			0
350	30	1	1	0	1	1	1	1	0	0	1	1	1	1	0	0	0	1		0		1	1		0			0
351	32	0	1	0	1	1	3	1	0	1	0	1	0	0	1	0	1		1		0			1		0	0		0
352	29	0	0	0	1	1	1	0	0	1	1	0	0	0	0	0	1		1		1			1		1	0		0
353	38	1	1	1	0	0	3	0	0	0	0	1	1	0	0	0	0	1		0		1	1		2			0
354	23	0	0	0	0	0	3	1	0	1	1	1	1	1	1	0	0	1		1		0	0		2			0
355	23	1	0	0	1	0	0	2	0	1	0	1	0	1	0	0	0	1		0		0	0		2			0
356	21	0	0	0	0	0	0	1	0	0	1	1	0	0	1	0	1		1		1			1		2	0		0
357	19	1	0	1	1	0	3	2	0	1	1	0	0	0	1	0	1		0		1			0		1	0		0
358	54	0	1	1	1	1	2	1	0	1	1	0	1	1	1	0	1		1		1			1		1	0		0
359	24	1	0	0	1	0	0	1	0	0	1	0	1	0	1	0	0	0		0		1	1		1			0
360	20	0	0	0	0	0	0	1	0	1	2	1	0	0	1	0	0	0		0		1	1		0			1
361	19	1	0	0	1	0	3	1	0	0	0	1	1	0	0	0	0	1		0		1	1		1			0
362	26	1	0	0	1	0	3	0	0	0	0	1	1	0	0	0	0	1		0		1	1		2			0
363	20	1	0	0	1	0	2	0	0	1	0	1	0	1	0	0	0	1		1		0	0		1			0
364	48	1	1	0	1	1	1	1	0	1	1	1	0	1	1	0	0	1		1		1	1		2			0
365	18	1	0	0	1	0	0	2	0	0	1	1	0	0	1	0	0	1		1		1	1		2			0
366	24	1	0	0	1	1	1	1	0	1	0	1	0	1	1	1	0	1		0		1	1		0			0
367	23	0	0	0	0	0	1	0	0	1	1	0	0	0	0	0	0	0		0		0	0		1			0
368	19	1	0	0	0	0	3	0	0	1	0	1	0	1	0	0	0	1		0		0	0		1			0
369	21	1	0	0	1	0	3	2	0	1	1	1	0	0	0	0	0	1		1		1	1		2			0
370	23	0	0	0	1	0	2	2	0	1	1	0	0	1	1	0	0	1		0		0	0		1			0
371	20	1	0	0	1	0	0	2	0	1	1	1	0	1	0	0	0	0		1		0	0		0			0
372	43	0	1	1	1	1	1	1	0	1	1	1	0	1	0	0	0	0		0		1	1		2			0
373	24	0	0	0	1	1	0	2	0	1	1	0	0	1	1	0	1		1		1			1		1	0		0
374	22	1	0	0	1	0	3	1	0	1	1	1	0	0	0	0	0	0		0		1	1		1			0
375	23	1	0	0	1	0	0	1	0	1	1	0	0	1	1	0	0	1		0		0	0		1			0
376	20	0	0	0	0	1	1	2	0	1	1	1	0	0	1	0	0	1		1		1	1		2			1
377	46	0	1	1	0	1	3	0	0	1	0	1	1	1	0	0	0	0		1		1	1		2			0
378	20	1	0	0	1	0	3	1	0	0	1	0	0	1	0	0	0	1		0		0	0		1			0
379	29	0	0	0	1	1	1	0	0	1	0	0	0	0	0	0	0	1		0		0	0		2			0
380	20	1	0	0	0	0	0	2	0	1	0	1	0	1	0	0	0	1		1		1	1		2			0
381	24	1	0	0	1	0	3	1	0	1	0	0	0	1	1	0	0	1		0		1	1		1			0
382	42	1	1	1	1	1	1	1	0	1	1	1	1	1	1	0	0	1		0		0	0		1			0
383	23	0	0	0	1	0	3	2	0	1	1	1	0	1	1	0	0	1		0		0	0		1			0
384	27	0	0	0	1	1	2	1	0	1	1	1	0	0	1	0	1		1		1			1		2	0		0
385	21	1	0	0	1	0	3	1	0	1	0	1	0	0	0	0	0	1		0		1	1		1			0
386	29	0	0	0	1	1	3	1	0	1	1	1	0	1	1	0	0	1		0		0	0		1			0
387	20	1	0	0	1	0	0	1	0	1	1	0	0	0	0	0	0	0		1		1	1		1			0
388	27	0	0	0	1	1	1	0	0	1	2	0	0	0	0	0	1		1		1			0		1	0		0
389	20	0	0	0	1	0	1	0	0	1	1	1	0	1	1	0	0	1		0		1	1		2			0
390	23	1	0	0	1	0	3	0	0	0	0	1	0	1	1	0	1		1		1			1		2	0		0
391	36	0	1	1	1	1	1	1	0	1	2	0	1	1	0	0	0	1		0		0	0		1			0
392	40	0	1	0	1	1	1	0	0	1	2	1	1	1	0	0	0	1		0		1	1		1			0
393	44	0	1	1	1	1	1	0	0	1	2	0	0	0	0	0	0	1		1		1	1		2			0
394	45	1	1	0	0	0	3	0	0	0	0	1	0	0	1	0	1		1		1			1		2	0		0
395	21	1	0	0	1	0	0	1	0	1	1	0	0	1	1	0	0	0		0		0	0		1			0
396	24	1	0	0	1	0	3	1	0	1	1	1	0	1	1	0	1		1		1			1		1	0		0
397	34	0	1	1	1	1	1	1	0	1	0	1	0	0	0	0	1		1		1			1		2	0		0
398	21	0	0	0	1	1	2	1	0	0	0	1	0	1	0	0	0	1		0		0	0		2			0
399	23	0	0	0	1	0	0	1	0	1	1	0	1	0	0	0	0	0		0		0	0		1			0
400	24	1	0	0	1	0	3	1	0	1	0	0	0	1	1	0	0	1		0		1	1		1			0
401	27	1	0	0	1	1	1	0	0	1	1	1	0	1	0	0	0	1		0		0	0		1			0
402	45	1	1	1	0	1	1	0	0	1	0	1	0	0	0	0	0	1		0		1	1		2			0
404	21	1	0	0	0	0	1	0	0	1	0	1	0	1	0	0	0	1		0		0	0		2			0
405	28	0	0	1	1	0	0	2	0	1	1	1	0	1	1	0	0	0		1		1	1		1			0
406	32	0	1	1	1	1	1	1	0	1	0	1	0	0	1	0	0	1		1		1	1		2			0
407	30	0	1	0	1	1	1	0	0	0	0	1	0	1	0	0	0	1		0		0	0		2			0
408	24	1	0	0	1	0	1	1	0	1	1	0	0	1	1	0	0	1		0		0	0		1			0
409	20	1	0	0	1	0	2	0	0	1	1	1	1	1	0	0	0	1		0		0	0		1			0
410	20	1	0	0	1	0	3	2	0	1	1	0	1	1	1	0	1		1		1			1		1	0		0
411	24	1	0	0	1	0	1	1	0	1	1	0	0	0	0	0	0	1		0		1	1		1			0
412	20	0	0	0	1	0	0	0	0	1	1	1	0	1	0	0	0	1		1		1	1		2			0
413	20	0	0	0	0	0	0	2	0	1	1	1	1	1	1	0	1		1		1			1		1	0		0
414	21	1	0	0	0	0	1	2	0	1	0	1	0	1	0	0	0	1		0		1	1		1			1
415	20	1	0	0	0	0	0	2	0	0	1	1	0	0	0	0	0	1		0		1	1		2			0
416	26	1	0	0	1	0	0	0	0	0	1	0	1	1	0	0	0	1		0		0	0		1			0
417	23	0	0	0	1	0	3	0	0	0	1	1	1	1	1	0	1		1		1			1		1	0		0
418	18	0	0	0	1	1	2	0	0	1	1	0	0	0	0	0	0	0		1		1	1		2			1
419	21	1	0	0	0	0	2	2	0	1	0	1	0	1	1	0	0	1		0		0	0		1			0
420	29	0	0	1	0	1	0	0	0	0	2	1	0	0	1	0	1		1		1			0		2	0		0
421	22	1	0	0	1	0	0	1	0	1	1	0	0	1	0	0	0	1		1		1	1		1			0
422	21	1	0	0	0	0	0	0	0	1	1	0	0	1	1	0	1		0		1			1		1	0		0
423	21	0	0	0	0	0	2	0	0	1	0	1	0	1	1	0	1		1		1			1		1	0		0
424	20	1	0	0	0	0	1	2	0	1	0	1	0	0	1	0	1		1		1			1		1	0		0
425	41	1	1	1	1	1	1	0	0	1	0	1	1	1	0	0	0	1		0		0	0		0			0
426	20	1	0	0	1	0	0	0	0	0	1	1	0	0	0	0	0	1		0		0	0		1			0
427	18	1	0	0	0	0	0	0	0	1	1	0	0	0	0	0	0	1		0		0	0		1			0
428	18	1	0	0	1	0	0	0	0	1	1	0	0	1	0	0	0	0		0		0	0		1			0
429	19	0	0	0	0	0	0	0	0	1	1	1	0	1	1	0	0	1		0		1	1		1			0
430	20	0	0	0	1	0	3	0	0	1	0	1	0	1	1	1	1		0		1			1		1	0		0
431	28	1	0	0	1	1	1	0	0	1	2	1	0	1	0	0	0	0		0		0	0		1			0
432	24	1	0	0	1	0	3	0	0	1	1	0	0	0	0	0	0	1		0		0	0		1			0
433	22	0	0	0	1	0	3	1	0	1	1	1	0	1	0	0	0	0		0		0	0		1			0
434	18	1	0	0	1	0	2	0	0	1	1	1	0	1	1	0	0	1		0		1	1		1			0
435	54	1	1	1	1	1	1	0	0	1	2	1	0	0	0	0	0	1		0		1	1		2			0
436	19	1	0	0	0	0	3	1	0	1	0	1	1	0	1	0	1		1		1			1		1	0		0
437	23	0	0	0	0	0	0	0	0	0	1	1	0	0	0	0	0	1		0		0	0		1			0
438	21	1	0	0	1	0	2	2	0	0	1	0	0	1	0	0	0	0		0		0	0		1			0
439	20	0	0	0	0	0	0	0	0	1	1	1	0	0	0	0	0	1		0		1	1		1			0
440	21	0	0	0	1	0	0	2	0	1	2	1	0	1	1	0	0	1		1		1	1		0			1
441	18	0	0	0	0	0	1	0	0	1	2	1	0	1	0	0	0	1		0		1	1		2			0
443	22	0	0	0	0	0	3	2	0	1	1	1	0	1	0	0	0	1		0		1	1		1			0
444	21	1	0	0	1	0	0	1	0	1	0	0	0	0	1	0	0	1		1		1	1		2			0
445	21	1	0	0	1	0	1	2	0	0	0	1	0	1	0	0	0	1		1		1	1		1			0
446	19	1	0	0	1	0	1	1	0	1	1	1	0	1	1	0	0	1		1		1	1		0			0
447	46	1	1	1	1	1	1	2	0	1	2	1	1	1	1	0	1		1		1			1		2	0		0
448	20	1	0	0	1	0	0	2	0	1	1	0	0	1	1	1	1		1		1			1		1	0		0
449	18	0	0	0	1	0	2	0	0	1	0	1	0	1	0	0	0	1		1		1	1		0			1
450	52	0	1	1	1	1	1	2	0	1	1	1	0	1	1	0	0	1		1		0	0		2			0
451	23	1	0	0	1	0	0	0	0	0	1	0	0	0	1	0	0	1		0		1	1		1			0
452	46	1	1	1	1	0	1	0	0	1	1	0	0	0	0	0	0	1		1		1	1		1			0
453	21	0	0	0	1	0	0	0	0	1	0	1	0	1	0	0	0	1		0		1	1		1			0
454	21	0	0	0	1	0	2	0	0	1	0	0	0	0	0	0	0	1		0		1	1		2			0
455	21	0	0	0	0	0	0	1	0	1	1	1	0	0	0	0	0	1		0		0	0		1			0
456	21	1	0	0	1	0	3	2	0	1	1	1	0	1	1	0	1		0		1			0		1	0		0
457	20	0	0	0	0	0	2	0	0	1	0	1	1	1	0	0	0	1		0		0	0		2			0
458	21	1	0	0	0	0	3	0	0	1	1	0	0	0	1	0	0	1		0		1	1		1			0
459	53	1	1	1	1	1	1	0	0	1	1	1	0	0	1	0	1		1		1			1		2	0		0
460	23	1	0	0	0	0	0	2	0	1	1	0	0	1	1	0	0	1		0		0	0		1			0
461	22	0	0	0	0	0	2	2	0	1	0	1	0	0	0	0	0	1		1		0	0		1			0
462	23	1	0	0	1	0	3	0	0	1	0	1	0	0	0	0	0	1		0		1	1		2			0
463	21	0	0	0	1	0	1	0	0	1	1	1	0	0	1	0	0	1		1		1	1		1			1
464	23	0	0	0	1	1	2	0	0	1	0	1	0	0	1	0	0	1		0		0	0		1			0
466	24	1	0	0	1	0	3	2	0	0	2	0	0	1	1	0	1		1		1			1		1	0		0
467	22	0	0	0	1	0	3	1	0	1	1	1	0	1	1	0	0	1		0		1	1		0			0
468	33	1	1	0	1	1	0	0	0	1	2	1	0	1	1	0	0	1		1		1	1		0			1
469	20	0	0	0	0	0	0	0	0	1	1	1	0	1	0	0	0	1		0		0	0		1			0
470	22	0	0	0	1	0	3	0	0	1	0	1	1	0	1	0	0	0		0		1	1		2			1
471	68	0	1	1	1	0	1	0	0	1	1	1	1	0	1	0	0	1		1		1	1		2			0
472	58	0	1	1	1	0	2	0	0	1	1	1	1	0	0	0	0	1		0		1	1		1			0
473	21	1	0	0	0	0	0	2	0	1	0	1	0	0	0	0	0	0		0		0	0		2			0
474	21	0	0	0	1	0	0	0	0	0	1	1	0	0	0	0	0	1		0		1	1		1			0
475	31	1	1	0	1	1	1	1	0	1	2	1	0	1	1	0	1		1		1			1		2	0		0
476	32	0	1	1	1	1	3	1	0	1	1	1	0	1	1	0	1		1		1			1		2	1		0
477	58	0	1	1	1	1	1	0	0	1	0	1	1	1	1	0	1		1		1			1		2	0		0
478	24	1	0	0	1	0	0	0	0	0	1	0	0	0	1	0	0	1		0		0	0		2			0
479	20	0	0	0	1	0	0	0	0	1	0	1	0	0	0	0	0	0		0		1	1		2			0
480	22	1	0	0	1	0	3	1	0	1	0	1	0	1	0	0	0	0		0		1	1		0			0
481	45	1	1	1	1	1	1	1	0	0	0	1	0	1	1	0	0	1		1		1	1		0			0
482	44	1	1	1	1	1	1	0	0	1	0	1	0	1	1	0	1		1		1			1		1	0		1
483	42	1	1	1	1	1	1	1	0	1	0	1	0	1	1	0	0	1		0		1	1		1			0
484	21	1	0	0	1	0	0	1	0	1	0	1	1	0	1	0	0	0		1		1	1		0			0
485	19	1	0	0	1	0	0	0	0	0	1	1	0	0	0	0	0	1		0		0	0		1			0
486	18	1	0	0	0	0	2	0	0	1	1	1	0	0	1	0	0	0		0		0	0		1			0
487	20	1	0	0	0	0	3	1	0	1	0	1	0	0	0	0	0	1		0		1	1		2			1
488	22	1	0	0	0	0	3	1	0	1	1	1	0	1	1	0	0	0		0		1	1		2			0
489	22	1	0	0	1	1	0	0	0	0	1	1	1	1	0	0	0	1		1		1	1		0			1
490	22	1	0	0	1	0	0	1	0	1	2	1	0	1	0	0	0	1		0		1	1		2			0
491	40	1	1	1	1	1	1	1	0	1	1	1	0	0	1	0	0	1		1		1	1		2			0
492	23	1	0	0	1	1	0	0	0	0	1	1	0	0	1	0	0	1		0		1	1		0			0
493	21	0	0	0	0	0	2	0	0	1	0	1	0	1	0	0	0	1		0		0	0		1			0
494	19	0	0	0	0	0	3	0	0	1	0	1	0	1	0	0	0	1		1		1	1		1			0
495	42	0	1	1	1	1	1	0	0	1	1	1	0	0	0	0	0	1		1		1	1		0			0
496	22	1	0	0	0	0	2	0	0	1	1	0	1	1	0	0	0	1		0		0	0		1			0
497	24	0	0	0	1	0	1	1	0	1	0	1	1	1	1	0	0	0		0		1	1		1			1
498	41	0	1	1	1	1	0	1	0	0	0	1	1	1	1	0	1		0		1			1		1	0		0
499	18	1	0	0	1	0	0	2	0	0	1	1	0	1	1	0	0	1		0		0	0		0			1
500	25	0	0	0	1	1	3	1	0	1	1	1	0	1	0	0	0	1		0		1	1		0			1
501	41	0	1	0	1	1	1	0	0	0	0	1	1	1	0	0	0	1		0		0	0		1			0
502	42	0	1	1	1	1	1	0	0	1	1	1	0	0	0	0	0	1		1		1	1		0			0
503	35	1	1	1	1	1	0	1	0	0	1	1	1	1	1	0	1		1		1			1		1	0		0
504	23	1	0	0	0	0	3	1	0	1	0	1	0	0	0	0	0	0		1		1	1		1			0
505	25	0	0	0	1	0	3	0	0	1	0	1	0	1	0	0	0	1		0		1	1		1			0
506	43	1	1	0	1	0	0	0	0	1	0	1	1	1	0	0	0	1		0		1	1		1			0
507	22	1	0	0	0	0	3	1	0	1	1	1	0	0	0	0	0	0		0		1	1		1			0
508	23	1	0	0	1	0	2	0	0	1	1	0	0	0	1	0	0	1		0		0	0		1			0
509	20	0	0	0	0	0	3	0	0	1	1	1	0	0	1	0	0	1		0		1	1		1			0
510	23	0	0	0	1	0	0	1	0	1	2	1	0	0	0	0	0	1		0		0	0		1			0
511	21	1	0	0	1	0	0	0	0	0	1	1	0	1	0	0	0	1		0		0	0		0			0
512	20	1	0	0	1	0	3	0	0	1	1	1	0	0	0	0	0	1		0		0	0		1			0
513	21	1	0	0	0	0	3	1	0	1	1	0	0	1	0	0	0	0		0		0	0		1			0
514	18	0	0	0	0	0	2	0	0	1	1	1	0	1	1	0	0	1		0		1	1		1			0
515	22	1	0	0	1	0	3	1	0	0	1	0	0	1	1	0	1		1		1			1		1	0		0
516	20	0	0	0	0	0	0	0	0	0	1	0	0	1	1	0	0	1		0		0	0		1			0
517	19	1	0	0	0	0	0	0	0	1	1	0	0	0	0	0	0	1		0		1	1		2			0
518	19	1	0	0	0	0	0	0	0	1	0	1	0	1	0	0	0	0		0		0	0		1			0
519	22	1	0	0	1	0	3	1	0	1	1	1	0	0	1	0	0	1		0		1	1		2			0
520	51	0	1	1	1	1	1	0	0	1	2	0	0	0	0	0	0	0		0		1	1		0			0
521	32	1	1	0	1	1	0	0	0	1	1	1	0	1	0	0	0	1		0		0	0		2			0
522	21	0	0	0	1	1	3	0	0	1	0	1	0	1	1	0	0	1		0		0	0		0			0
523	20	0	0	0	1	0	3	0	0	1	1	0	1	0	0	0	0	1		0		0	0		1			0
524	56	0	1	1	1	1	1	0	0	1	2	1	1	0	0	0	0	1		0		0	0		2			0
525	19	1	0	0	0	0	0	0	0	1	1	0	0	0	0	0	0	1		0		0	0		1			0
526	21	1	0	0	1	0	3	0	0	0	2	1	0	1	0	0	0	1		1		1	1		2			0
527	20	0	0	0	1	0	0	0	0	0	1	1	0	1	0	0	0	1		0		0	0		1			0
528	19	1	0	0	0	0	0	0	0	0	1	0	0	1	0	0	0	1		0		0	0		1			0
529	23	1	0	0	0	0	2	0	0	1	1	0	0	0	0	0	0	0		0		0	0		1			0
530	19	1	0	0	1	0	2	0	0	1	1	0	0	0	0	0	0	1		0		0	0		1			0
531	21	0	0	0	1	0	1	1	0	1	1	1	0	1	0	0	0	0		1		1	1		1			1
532	25	1	0	0	1	0	3	0	0	1	1	1	0	1	0	0	0	1		0		0	0		2			0
533	22	0	0	0	1	0	0	0	0	1	0	1	0	1	0	0	0	1		0		1	1		2			0
535	42	1	1	1	1	1	1	1	0	1	2	0	0	0	1	0	0	0		0		0	0		1			0
536	26	1	0	0	1	1	1	0	0	1	2	1	0	1	0	0	0	1		0		1	1		0			1
537	19	1	0	0	0	0	2	0	0	1	1	1	0	1	0	0	0	1		0		1	1		1			0
538	20	0	0	0	1	0	1	0	0	1	0	0	0	1	0	0	0	1		0		1	1		1			0
539	21	0	0	0	1	0	2	0	0	1	0	1	0	1	0	0	0	0		0		1	1		0			0
540	26	1	0	0	1	0	0	0	0	1	0	1	1	0	0	0	0	1		0		0	0		1			0
541	23	1	0	0	1	0	1	0	0	1	2	0	0	1	0	0	0	1		0		1	1		1			0
542	33	1	1	0	1	1	1	1	0	1	0	1	0	0	0	0	0	1		0		0	0		1			0
543	34	1	1	1	1	0	1	1	0	1	0	0	0	0	1	0	1		1		1			1		1	0		0
544	39	0	1	0	1	1	1	1	0	1	0	1	0	1	1	0	0	1		0		1	1		1			0
545	31	1	1	1	1	1	1	1	0	1	2	1	0	0	1	0	1		1		1			1		1	0		0
546	39	1	1	1	1	1	1	1	0	1	1	1	0	1	1	0	0	0		1		1	1		2			0
547	24	1	0	0	1	0	3	0	0	1	1	1	0	0	1	0	0	0		0		0	0		2			0
548	19	1	0	0	0	0	3	2	0	1	1	1	0	0	0	0	0	1		0		0	0		0			0
549	19	1	0	0	0	0	3	0	0	1	1	1	0	0	1	0	0	1		0		1	1		1			0
550	21	1	0	0	1	0	3	0	0	1	1	0	0	1	1	0	0	0		0		1	1		1			0
551	24	1	0	0	1	0	0	0	0	1	1	0	0	0	0	0	0	1		0		0	0		1			0
552	52	0	1	0	1	1	1	0	0	1	1	1	0	1	0	0	0	1		0		0	0		0			0
553	21	0	0	0	1	0	3	0	0	1	1	1	0	1	1	0	0	0		0		0	0		1			0
554	44	1	1	1	1	1	3	1	0	1	0	1	0	0	0	0	0	1		0		0	0		1			0
555	20	0	0	0	1	0	0	0	0	0	1	0	0	1	0	0	0	1		0		0	0		1			0
556	27	0	0	0	0	1	3	0	0	0	1	1	0	0	0	0	0	0		0		1	1		2			0
557	35	1	1	0	1	1	1	0	0	1	2	1	0	0	0	0	0	1		0		0	0		2			0
558	41	1	1	1	1	1	1	0	0	1	2	1	0	1	0	0	0	1		0		1	1		1			0
559	22	0	0	0	1	0	0	1	0	1	1	0	1	0	0	0	0	0		0		0	0		1			0
560	25	1	0	0	0	0	2	0	0	1	1	0	0	1	0	0	0	1		0		0	0		1			0
561	20	0	0	0	1	0	0	0	0	1	1	1	0	0	0	0	0	0		0		0	0		2			0
562	19	1	0	0	1	0	3	1	0	0	1	0	0	1	0	0	0	1		0		1	1		1			0
563	22	1	0	0	1	0	0	0	0	0	1	0	0	1	0	0	0	1		0		1	1		1			0
564	23	0	0	0	1	0	0	1	0	1	2	0	0	0	0	0	0	1		0		0	0		1			0
565	24	0	0	0	1	0	2	2	0	1	1	0	0	1	1	0	0	0		0		0	0		1			0
566	47	0	1	1	1	1	2	0	0	1	0	1	1	0	0	0	0	1		1		1	1		1			0
567	20	1	0	0	0	0	3	0	0	1	1	1	0	1	0	0	0	1		0		0	0		2			0
568	19	1	0	0	0	0	0	0	0	1	1	0	0	1	0	0	0	1		0		0	0		2			0
569	23	1	0	0	1	0	0	1	0	1	0	1	0	0	0	0	0	1		0		1	1		2			0
570	25	1	0	0	1	0	1	1	0	1	2	0	0	0	0	0	0	1		0		0	0		1			0
571	21	0	0	0	1	0	0	0	0	0	0	0	0	0	0	0	0	0		1		1	1		1			0
572	21	1	0	0	0	0	3	0	0	1	1	1	0	1	0	0	0	1		0		0	0		1			0
573	19	0	0	0	1	0	0	0	0	1	0	1	0	0	1	0	0	0		1		1	1		1			0
574	19	0	0	0	1	0	0	0	0	1	0	1	0	0	0	0	0	1		0		0	0		2			0
575	19	1	0	0	0	0	3	0	0	1	2	1	0	1	0	0	0	1		0		1	1		2			0
576	20	1	0	0	1	0	1	0	0	1	1	0	1	1	0	0	0	1		0		0	0		1			0
577	54	0	1	1	1	0	2	0	0	1	2	1	0	0	0	0	0	1		0		1	1		2			0
578	21	0	0	0	0	0	3	1	0	1	1	0	0	1	0	0	0	1		0		0	0		1			0
579	42	0	1	1	1	1	1	0	0	1	1	1	0	0	0	0	0	1		1		1	1		0			0
580	20	0	0	0	1	0	0	2	0	1	2	1	0	1	0	0	0	0		0		1	1		1			0
581	20	1	0	0	1	0	3	0	0	1	1	1	0	0	0	0	0	1		0		0	0		1			0
582	23	1	0	0	1	0	2	0	0	1	1	1	0	1	1	1	0	1		0		0	0		1			0
583	21	1	0	0	1	0	3	1	0	1	1	0	0	1	0	0	0	1		0		1	1		1			0
584	20	1	0	0	0	0	0	0	0	1	1	1	0	0	0	0	0	1		0		1	1		1			0
585	20	0	0	0	0	0	2	0	0	1	1	0	0	1	0	0	0	1		0		0	0		1			0
586	20	1	0	0	0	1	1	0	0	0	0	1	0	1	1	0	0	0		0		1	1		1			1
587	23	1	0	0	0	0	0	0	0	0	1	0	0	1	1	0	0	0		0		0	0		1			0
588	20	0	0	0	0	0	1	2	0	0	1	0	0	0	1	0	0	1		0		1	1		1			0
589	25	0	0	0	1	0	2	2	0	1	1	0	1	1	0	0	0	1		0		1	1		0			0
590	20	1	0	0	1	0	3	0	0	1	1	1	1	1	0	0	0	1		1		0	0		1			0
591	22	1	0	0	0	0	0	1	0	1	1	0	0	1	1	0	1		0		1			0		1	0		0
592	25	1	0	1	1	1	0	2	0	1	1	1	1	1	1	0	0	0		0		1	1		1			0
593	19	1	0	0	1	0	0	0	0	1	1	0	0	0	0	0	0	1		0		0	0		1			0
594	28	0	0	1	1	1	0	2	0	1	1	1	0	0	0	0	0	1		1		1	1		0			1
595	21	0	0	0	0	0	3	0	0	1	1	1	0	1	1	0	1		1		0			0		2	0		0
596	21	1	0	0	1	0	1	2	0	1	1	0	1	1	1	0	1		0		1			0		2	0		0
597	21	1	0	0	1	0	1	2	0	1	1	0	1	1	1	0	1		0		1			0		2	0		0
598	25	1	0	0	1	0	0	0	0	1	2	0	0	0	0	0	0	0		0		0	0		1			0
599	20	1	0	0	0	0	2	0	0	1	1	0	0	1	0	0	0	1		0		0	0		1			0
600	19	1	0	0	0	0	0	0	0	1	1	0	0	0	1	0	0	0		1		1	1		2			0
601	22	0	0	0	0	0	3	0	0	1	1	1	0	1	0	0	0	1		0		0	0		1			0
602	58	1	1	0	1	1	1	1	0	1	1	1	0	1	0	0	0	1		0		0	0		2			0
603	21	1	0	0	1	0	0	0	0	1	1	0	0	1	1	0	0	1		1		1	1		1			0
604	24	1	0	0	1	0	2	0	0	1	0	1	0	1	1	0	0	1		1		1	1		0			0
605	20	1	0	0	1	0	3	0	0	1	0	1	1	1	0	0	0	1		0		1	1		1			0
606	19	1	0	0	1	0	0	2	0	1	1	1	0	1	0	0	0	1		0		0	0		1			0
607	28	1	0	0	1	1	1	0	0	1	1	1	0	1	0	0	0	1		0		0	0		1			0
608	21	0	0	0	1	0	3	1	0	1	1	0	0	1	1	0	0	0		0		1	1		1			0
609	19	0	0	0	0	0	0	0	0	1	2	1	1	1	0	0	0	1		0		0	0		1			0
610	19	0	0	0	0	0	1	1	0	1	2	0	0	1	0	0	0	1		0		0	0		1			0
611	21	0	0	0	0	0	1	2	0	1	1	0	0	1	1	0	0	0		0		0	0		1			0
612	23	0	0	0	1	1	0	0	0	1	0	1	1	1	0	0	0	1		0		1	1		1			0
613	21	0	0	0	1	0	3	1	0	1	1	0	0	1	1	1	1		0		1			1		1	1		0
614	23	1	0	0	1	0	0	1	0	0	1	1	0	0	0	0	0	0		0		1	1		1			0
615	20	1	0	0	0	0	0	0	0	1	0	1	0	1	0	0	0	1		0		1	1		2			0
616	23	1	0	0	1	0	2	0	0	1	0	1	0	0	0	0	0	1		0		1	1		2			0
617	20	1	0	0	1	0	3	2	0	0	1	1	0	0	0	0	0	1		0		1	1		2			0
618	19	0	0	0	1	0	3	0	0	0	1	0	0	0	1	0	0	1		0		1	1		1			0
619	21	0	0	0	1	0	0	0	0	1	1	0	0	1	0	0	0	1		0		0	0		1			0
620	20	0	0	0	0	0	0	0	0	1	1	0	0	1	0	0	0	1		1		1	1		1			0
621	21	0	0	0	1	0	3	0	0	0	0	1	0	0	0	0	0	1		0		1	1		1			0
622	21	1	0	0	1	0	0	1	0	1	1	1	0	1	1	0	0	1		1		0	0		1			0
623	21	1	0	0	0	0	3	0	0	1	1	0	1	1	0	0	0	1		0		0	0		1			0
624	21	0	0	0	0	0	2	0	0	1	1	0	1	0	0	0	0	0		0		0	0		2			0
625	20	1	0	0	1	0	2	0	0	1	1	0	0	1	1	0	1		1		1			1		1	1		0
626	26	1	0	0	1	0	0	2	0	1	1	1	0	1	1	0	0	1		1		1	1		0			0
627	21	0	0	0	0	0	3	2	0	0	0	1	1	1	1	0	1		0		1			1		0	0		0
628	19	0	0	0	1	0	0	0	0	1	1	1	0	1	1	0	0	1		1		1	1		2			0
629	20	1	0	0	1	0	3	0	0	1	1	0	0	0	1	0	0	0		0		1	1		1			0
630	21	1	0	0	1	0	3	1	0	1	1	0	0	0	0	0	0	1		0		1	1		1			0
631	19	0	0	0	1	0	3	0	0	0	0	0	0	0	0	0	0	1		0		0	0		2			0
632	19	1	0	0	1	0	3	2	0	0	1	0	0	1	1	0	0	1		0		1	1		2			0
633	23	1	0	0	1	1	0	0	0	1	0	1	0	0	1	0	1		1		0			1		1	0		0
634	19	0	0	0	0	0	0	0	0	0	1	0	0	1	1	0	0	0		0		0	0		1			0
635	20	1	0	0	0	0	0	0	0	1	1	1	0	0	0	0	0	1		0		0	0		2			0
636	20	0	0	0	0	0	3	2	0	1	0	1	0	1	0	0	0	0		1		1	1		1			0
637	22	0	0	0	1	0	3	0	0	1	1	1	0	0	0	0	0	1		0		0	0		1			0
638	20	0	0	0	1	0	1	0	0	1	2	0	0	1	1	0	0	1		1		1	1		0			1
639	20	1	0	0	1	0	3	0	0	1	0	0	1	1	1	0	0	0		1		1	1		2			0
640	19	1	0	0	1	0	2	0	0	1	1	0	1	1	0	0	0	0		0		0	0		2			0
641	26	1	0	0	1	1	1	1	0	1	1	1	0	1	1	0	0	0		1		1	1		1			0
642	25	1	0	0	1	0	3	1	0	1	1	0	1	0	0	0	0	1		0		0	0		1			0
643	52	1	1	1	1	0	3	1	0	1	0	1	0	1	1	0	0	1		1		1	1		2			0
644	24	0	0	0	0	0	0	2	0	1	1	1	0	1	1	0	0	1		1		1	1		1			0
645	28	0	0	1	1	1	1	0	0	1	2	0	1	1	0	0	0	1		0		0	0		1			0
646	24	1	0	0	1	0	0	2	0	1	2	0	0	0	0	0	0	1		0		0	0		1			0
647	19	1	0	0	0	0	3	0	0	1	2	0	0	1	0	0	0	1		0		0	0		1			0
648	20	1	0	0	0	0	3	0	0	1	1	0	1	1	0	0	0	1		1		0	0		1			0
649	21	1	0	0	1	0	0	0	0	0	1	0	1	1	0	0	0	0		0		0	0		1			0
650	19	1	0	0	1	0	3	2	0	1	1	0	0	1	1	0	0	0		1		0	0		1			0
651	26	0	0	0	1	1	1	1	0	1	2	0	0	0	0	0	0	1		0		0	0		1			0
652	18	0	0	0	0	0	3	1	0	0	2	1	0	1	0	0	0	1		0		0	0		0			1
653	24	0	0	0	1	0	0	0	0	1	1	0	0	0	1	0	1		0		0			0		1	0		0
654	45	1	1	0	1	1	1	1	0	1	2	1	0	1	0	0	0	1		0		1	1		2			0
655	19	1	0	0	0	0	0	0	0	1	1	1	0	0	1	0	0	1		1		1	1		1			0
656	20	1	0	0	1	0	0	0	0	1	2	0	0	1	1	0	0	1		0		0	0		1			0
657	26	0	0	0	1	1	3	1	0	0	0	1	0	0	1	0	0	1		0		1	1		0			0
658	23	1	0	0	0	0	3	1	0	1	1	0	0	1	0	0	0	1		0		0	0		2			0
659	27	1	0	0	1	0	0	2	0	1	1	0	0	0	1	1	0	1		0		1	1		2			0
660	55	0	1	1	0	1	1	1	0	1	2	1	0	0	0	0	0	0		0		1	1		1			0
661	18	1	0	0	0	0	3	1	0	1	1	0	1	1	0	0	0	1		0		0	0		1			0
662	21	1	0	0	1	0	2	0	0	1	0	0	0	1	1	0	0	1		0		1	1		0			0
663	23	0	0	0	1	0	0	2	0	1	2	1	0	1	0	0	0	1		0		0	0		0			0
664	23	0	0	0	1	0	0	1	0	1	1	1	0	0	0	0	0	1		1		1	1		1			0
665	22	1	0	0	1	0	3	0	0	1	1	1	0	1	1	1	0	1		1		1	1		2			0
666	21	1	0	0	1	0	1	1	0	1	0	0	0	1	1	0	0	0		0		1	1		1			0
667	26	0	0	0	1	1	3	1	0	1	0	1	0	0	1	0	0	1		0		0	0		0			1
668	19	0	0	0	0	0	0	2	0	1	1	0	0	1	0	0	0	0		0		0	0		1			0
669	20	1	0	0	1	0	3	0	0	1	1	1	0	0	0	0	0	1		0		0	0		1			0
670	23	0	0	1	0	1	1	0	0	1	0	1	0	1	1	0	0	1		1		1	1		2			0
671	21	1	0	0	1	0	1	1	0	1	2	1	0	1	1	0	0	1		0		1	1		1			0
672	19	0	0	0	1	0	3	1	0	1	0	0	0	0	1	1	1		1		1			1		0	0		1
673	19	1	0	0	1	0	2	1	0	1	2	1	0	0	1	0	0	1		0		1	1		1			0
674	19	1	0	0	0	0	0	1	0	1	0	1	0	0	1	0	0	1		1		1	1		2			0
675	19	1	0	0	0	0	3	1	0	1	1	1	0	1	0	0	0	1		0		0	0		1			0
676	22	1	0	0	1	0	3	2	0	1	1	0	1	1	0	0	0	1		0		0	0		1			0
677	19	0	0	0	0	0	0	0	0	1	2	1	1	1	0	0	0	1		0		0	0		1			0
678	21	0	0	0	1	0	3	0	0	1	1	1	0	1	0	0	0	0		0		1	1		2			0
679	23	0	0	0	1	0	0	1	0	1	1	1	0	0	0	0	0	0		1		1	1		1			0
680	22	1	0	0	1	0	2	0	0	1	1	0	0	1	0	0	0	1		0		1	1		1			0
681	20	0	0	0	1	0	0	0	0	1	1	0	0	1	0	0	0	1		0		1	1		1			0
682	20	0	0	0	1	0	0	0	0	1	1	0	0	1	0	0	0	1		0		1	1		1			0
683	20	0	0	0	0	0	3	0	0	1	0	1	0	1	0	0	0	1		0		1	1		2			0
684	25	1	0	0	1	0	0	0	0	0	2	0	0	1	1	0	0	1		0		1	1		1			0
685	18	1	0	0	0	0	1	1	0	1	1	1	0	0	0	0	0	1		0		0	0		1			0
686	31	0	1	0	1	0	0	1	0	1	2	1	0	0	0	0	0	1		1		1	1		1			0
687	20	1	0	0	0	0	0	2	0	1	1	1	0	1	1	0	0	1		1		1	1		1			0
688	43	1	1	0	1	1	1	1	0	1	0	1	0	0	0	0	0	1		0		1	1		1			0
689	22	0	0	0	1	1	3	1	0	0	0	1	0	1	1	0	1		1		1			1		2	0		0
690	20	0	0	0	0	0	3	2	0	1	0	1	1	1	1	0	0	0		0		1	1		1			0
691	19	1	0	0	1	0	3	1	0	1	1	1	0	1	0	0	0	1		0		1	1		2			0
692	26	1	0	0	1	0	1	2	0	1	1	0	1	1	1	0	1		1		1			1		2	0		0
693	22	1	0	0	1	0	2	2	0	1	1	0	1	0	0	0	0	1		0		1	1		1			0
694	22	0	0	0	1	0	0	0	0	1	1	1	0	1	0	0	0	1		0		1	1		2			0
695	24	0	0	0	0	0	3	0	0	1	0	1	0	0	0	0	0	0		0		0	0		2			0
696	23	0	0	0	1	0	3	0	0	1	0	0	0	1	0	0	0	1		0		0	0		1			0
697	29	0	0	0	1	1	1	1	0	1	2	0	0	1	0	0	0	1		0		0	0		1			0
698	22	1	0	0	1	0	2	0	0	1	1	0	0	1	1	0	0	0		0		0	0		1			0
699	21	1	0	0	1	0	0	1	0	1	0	1	0	1	1	0	0	1		0		1	1		1			0
700	21	0	0	0	1	1	0	2	0	0	0	1	0	0	0	0	0	1		1		1	1		0			0
701	18	1	0	0	0	0	3	0	0	1	2	1	0	1	0	0	0	0		0		0	0		1			0
702	19	0	0	0	0	0	0	2	0	0	0	1	0	0	0	0	0	1		0		1	1		1			0
703	20	1	0	0	0	0	3	1	0	1	1	0	0	0	0	0	0	0		0		1	1		1			0
704	28	1	0	0	1	0	0	0	0	1	1	0	0	0	1	0	0	1		1		1	1		1			0
705	18	0	0	0	0	0	2	0	0	1	1	0	0	0	0	0	0	1		0		0	0		1			0
706	20	1	0	0	0	0	3	2	0	1	1	1	0	0	0	0	0	1		1		1	1		0			0
707	23	0	0	0	1	0	0	0	0	1	1	1	0	0	0	0	0	1		0		1	1		2			0
708	19	0	0	0	0	0	3	1	0	1	0	1	0	1	0	0	0	1		0		0	0		2			0
709	19	0	0	0	0	0	2	0	0	1	1	1	1	1	1	0	0	0		0		0	0		1			0
710	27	0	0	0	0	0	3	1	0	1	1	0	0	1	0	0	0	1		0		0	0		1			0
711	21	0	0	0	0	0	0	0	0	1	1	1	0	1	0	0	0	0		1		1	1		1			0
712	36	1	1	0	1	1	1	0	0	1	0	1	0	1	1	0	1		1		1			1		1	0		0
713	23	1	0	0	1	0	3	0	0	1	0	1	0	0	0	0	0	1		0		0	0		2			0
714	54	1	1	0	1	0	1	0	0	0	2	0	0	1	0	0	0	1		0		1	1		1			0
715	24	1	0	0	1	0	3	0	0	1	2	1	0	1	1	0	1		1		1			1		1	0		0
716	20	1	0	0	1	0	3	0	0	1	0	1	0	0	1	0	0	1		1		0	0		1			0
717	22	1	0	0	1	0	2	1	0	1	0	1	0	0	0	0	0	1		1		1	1		1			0
718	40	1	1	1	1	1	1	1	0	1	2	1	0	1	1	0	1		1		1			1		2	0		0
719	18	1	0	0	0	0	0	1	0	0	0	1	0	1	0	0	0	1		0		1	1		2			0
720	23	1	0	0	1	1	2	1	0	1	1	0	0	0	0	0	0	1		0		0	0		1			0
721	21	0	0	0	1	1	3	0	0	1	0	1	1	0	0	0	0	1		0		1	1		2			0
722	20	1	0	0	1	0	3	1	0	1	0	1	0	1	0	0	0	1		0		1	1		1			0
723	23	1	0	0	1	0	1	0	0	0	2	1	1	1	0	0	0	1		0		0	0		1			0
724	22	1	0	0	1	0	2	2	0	1	1	1	0	0	0	0	0	1		0		0	0		2			0
726	18	0	0	0	0	0	1	0	0	0	1	1	0	1	0	0	0	0		0		1	1		1			0
727	23	1	0	0	1	0	1	1	0	1	1	0	0	0	0	0	0	0		0		0	0		1			0
728	26	1	0	0	1	0	3	0	0	0	0	1	0	0	0	0	0	1		0		1	1		2			0
729	25	0	0	0	1	0	3	2	0	1	0	1	0	0	1	0	0	1		0		1	1		0			1
730	20	0	0	0	1	0	1	2	0	1	0	1	0	1	1	0	0	1		1		1	1		1			0
731	20	1	0	0	1	0	1	0	0	1	0	1	0	1	0	0	0	1		1		1	1		0			0
732	20	0	0	0	0	0	2	2	0	1	0	1	0	0	1	0	0	1		0		0	0		2			0
733	51	1	1	1	1	1	1	0	0	1	1	1	0	0	1	0	1		1		1			1		2	0		0
734	22	0	0	0	1	0	0	2	0	1	1	0	0	1	0	0	0	0		1		0	0		1			0
735	19	1	0	0	1	0	3	0	0	1	0	1	0	1	0	0	0	1		0		1	1		2			0
736	34	1	1	0	1	1	1	0	0	0	0	1	0	0	0	0	0	1		0		1	1		2			0
737	20	0	0	0	0	0	3	1	0	0	1	1	0	1	1	0	0	1		0		1	1		2			0
738	30	0	1	1	1	1	0	2	0	1	2	0	0	1	0	0	0	1		0		1	1		1			0
739	18	1	0	0	0	0	3	1	0	1	1	0	1	1	0	0	0	1		0		0	0		1			0
740	21	0	0	0	1	0	0	2	0	1	0	1	0	1	0	0	0	1		0		1	1		2			0
741	24	0	0	0	1	0	3	0	0	1	0	1	0	1	1	0	1		1		1			0		2	0		0
742	21	1	0	0	0	0	0	0	0	1	1	0	0	1	1	0	0	1		1		1	1		1			0
743	23	1	0	0	1	1	0	0	0	1	0	1	1	1	0	0	0	1		0		1	1		2			0
744	22	1	0	0	1	0	1	0	0	1	0	1	0	1	1	0	0	1		1		1	1		1			0
745	23	1	0	0	1	0	3	1	0	1	1	1	0	0	1	0	0	0		0		1	1		1			0
746	53	1	1	1	1	1	1	2	0	1	2	1	1	0	0	0	0	1		0		0	0		1			0
747	21	1	0	0	1	0	2	0	0	1	1	0	1	1	0	0	0	1		0		0	0		1			0
748	53	1	1	1	1	0	1	0	0	1	0	1	1	0	0	0	0	1		0		0	0		2			0
749	18	0	0	0	0	0	3	1	0	0	2	1	0	1	0	0	0	1		1		1	1		2			0
750	21	1	0	0	1	0	0	2	0	1	1	1	0	0	0	0	0	1		0		0	0		1			0
751	23	1	0	0	1	0	0	0	0	1	1	1	0	1	1	0	0	1		0		0	0		2			0
752	20	1	0	0	0	0	2	1	0	1	2	1	0	1	0	0	0	1		0		1	1		1			0
753	19	1	0	0	0	0	3	0	0	1	1	1	0	1	0	0	0	1		0		1	1		1			0
754	22	1	0	0	1	0	0	0	0	0	1	1	0	1	1	0	0	1		0		1	1		2			0
755	19	1	0	0	0	0	2	0	0	1	0	1	0	1	0	0	0	1		0		0	0		1			0
756	40	1	1	0	1	1	1	0	0	1	2	1	0	0	0	0	0	1		0		1	1		2			0
757	25	0	0	0	1	0	3	0	0	1	2	1	0	1	0	0	0	1		0		1	1		2			0
758	20	0	0	0	1	0	2	0	0	1	1	1	0	1	1	0	1		0		1			0		2	1		1
759	19	1	0	0	1	0	0	0	0	1	1	1	0	1	0	0	0	1		0		1	1		1			0
760	58	0	1	1	1	1	1	0	0	1	2	0	1	0	0	0	0	1		0		0	0		1			0
761	37	0	1	0	1	0	2	2	0	1	1	0	0	0	1	1	1		1		1			1		2	0		0
762	19	0	0	0	1	1	3	1	0	0	0	1	0	0	0	0	0	1		0		1	1		2			0
763	25	0	0	0	1	0	2	2	0	1	1	0	1	1	0	0	0	1		0		1	1		0			0
764	18	1	0	0	0	0	3	0	0	1	0	1	0	1	1	0	0	0		0		1	1		1			0
765	52	1	1	1	1	1	1	2	0	1	1	1	1	0	1	0	0	1		0		1	1		1			0
766	26	0	0	0	1	1	1	2	0	1	2	0	0	1	1	0	1		1		0			1		2	0		0
767	53	1	1	0	1	0	2	0	0	0	0	0	0	1	0	0	0	1		0		0	0		2			0
768	19	1	0	0	1	0	0	2	0	1	0	1	1	1	0	0	0	1		1		0	0		2			0
769	21	1	0	0	1	0	0	0	0	0	1	1	0	0	0	0	0	1		0		1	1		2			1
770	32	1	1	1	1	1	1	0	0	1	0	1	1	1	0	0	0	1		0		1	1		2			0
771	19	1	0	0	0	0	1	0	0	1	1	1	0	0	0	0	0	1		0		0	0		2			0
772	22	1	0	0	1	0	0	0	0	1	1	0	0	1	1	0	0	1		0		1	1		1			0
773	18	1	0	0	1	0	0	0	0	1	0	1	0	1	0	0	0	1		0		1	1		1			0
774	23	0	0	0	1	1	0	2	0	0	0	1	1	1	0	0	0	1		1		1	1		2			0
775	25	0	0	0	1	1	1	1	0	1	1	1	0	0	0	0	0	0		0		1	1		1			0
776	22	1	0	0	0	0	3	0	0	1	0	1	0	1	0	0	0	0		0		1	1		1			0
777	20	1	0	0	1	0	0	0	0	1	0	1	0	1	0	0	0	0		0		1	1		0			0
778	21	0	0	0	1	1	0	0	0	1	1	0	1	1	1	0	0	1		0		0	0		1			0
779	19	1	0	0	1	0	0	0	0	1	1	0	0	0	0	0	0	1		0		0	0		1			0
780	19	0	0	0	1	0	3	0	0	1	0	1	0	0	0	0	0	1		0		0	0		2			0
781	23	0	0	1	1	1	3	2	0	1	2	1	1	1	0	0	0	0		1		1	1		0			1
782	21	0	0	0	1	0	3	0	0	1	0	1	0	0	0	0	0	1		0		1	1		0			0
783	18	0	0	0	0	0	0	0	0	1	1	1	1	1	1	0	1		1		1			1		1	0		0
784	24	1	0	0	1	0	3	0	0	1	0	0	0	1	0	0	0	1		0		1	1		1			0
785	26	0	0	0	1	1	1	1	0	1	0	1	0	1	0	0	0	0		0		0	0		1			0
786	20	0	0	0	1	1	0	0	0	1	0	1	0	0	0	0	0	1		0		1	1		1			1
787	20	1	0	0	0	0	2	0	0	1	0	1	0	1	0	0	0	0		0		0	0		2			0
788	21	1	0	0	0	0	0	2	0	1	1	0	1	0	1	0	0	0		0		1	1		2			0
789	24	1	0	0	1	0	0	0	0	1	1	1	0	0	0	0	0	1		0		0	0		2			0
790	22	0	0	0	1	0	3	0	0	1	1	1	0	0	0	0	0	0		0		1	1		2			0
791	28	1	0	1	1	1	0	1	0	1	2	1	0	0	0	0	0	1		0		1	1		1			0
792	25	0	0	0	0	0	0	2	0	0	0	1	1	1	1	0	0	0		1		1	1		2			1
793	25	0	0	0	1	0	2	1	0	1	2	0	0	1	0	0	0	0		0		0	0		1			0
794	28	0	0	0	1	1	1	0	0	0	0	1	0	1	0	0	0	0		0		1	1		2			0
795	22	0	0	0	1	0	3	2	0	1	0	1	1	0	1	0	1		1		1			1		1	0		0
796	45	1	1	0	1	0	1	1	0	1	2	1	0	1	0	0	0	1		0		1	1		2			0
797	20	0	0	0	0	0	1	2	0	1	1	0	0	1	1	0	1		1		1			0		1	0		0
798	18	0	0	0	0	0	3	2	0	1	0	1	0	1	0	0	0	1		0		0	0		2			0
799	47	1	1	0	1	1	3	2	0	1	2	1	0	0	1	0	0	1		0		0	0		1			0
800	20	0	0	0	1	0	2	0	0	1	1	1	0	0	1	0	1		1		1			1		1	0		0
801	18	0	0	0	1	0	0	2	0	1	1	0	1	1	1	0	1		1		1			1		1	0		0
802	32	0	1	1	1	1	1	0	0	0	0	1	0	1	0	0	0	1		0		1	1		1			0
803	24	1	0	0	1	0	0	1	0	0	0	1	0	1	0	0	0	1		0		1	1		2			0
804	27	1	0	0	1	1	0	1	0	1	0	1	0	0	0	0	0	1		0		1	1		2			0
805	21	1	0	0	1	0	0	0	0	1	1	1	0	0	1	0	1		1		1			1		1	0		0
806	19	0	0	0	1	0	2	0	0	1	2	1	0	0	0	0	0	0		0		1	1		1			0
807	20	1	0	0	1	0	0	2	0	1	1	0	0	1	1	1	1		1		1			1		1	0		0
808	21	1	0	0	0	0	3	1	0	1	1	0	0	1	0	0	0	1		0		1	1		2			0
809	21	1	0	0	0	0	3	2	0	1	1	0	0	1	1	0	0	0		0		0	0		2			0
810	26	0	0	0	0	1	1	2	0	0	2	1	0	1	1	0	0	1		1		1	1		2			0
811	27	1	0	0	1	0	0	1	0	1	2	1	0	0	0	0	0	1		0		1	1		1			0
812	51	1	1	1	1	1	1	2	0	1	2	1	1	1	0	0	0	1		0		1	1		2			0
813	24	1	0	0	1	1	0	0	0	1	0	1	0	1	0	0	0	1		0		1	1		2			0
814	26	0	0	0	1	0	0	2	0	1	2	0	0	0	1	0	0	1		0		1	1		1			0
815	26	0	0	0	1	1	2	0	0	1	1	1	0	1	1	0	1		0		1			0		2	0		0
816	22	1	0	0	1	0	2	0	0	1	1	0	0	0	0	0	0	1		0		0	0		1			0
817	21	1	0	0	1	0	3	0	0	1	1	1	0	1	1	0	0	1		0		1	1		1			0
818	27	0	0	0	0	1	1	0	0	1	1	0	0	1	0	0	0	1		0		1	1		0			0
819	23	0	0	0	0	0	0	0	0	1	1	0	1	0	0	0	0	1		0		0	0		1			0
820	18	1	0	0	0	0	2	0	0	1	0	1	0	1	0	0	0	1		0		0	0		2			0
821	21	1	0	0	1	0	0	2	0	0	1	1	1	1	0	0	0	1		1		1	1		1			1
822	23	1	0	0	1	0	3	1	0	1	0	1	0	0	0	0	0	1		0		1	1		1			0
823	22	1	0	0	1	0	0	0	0	1	1	0	0	1	0	0	0	1		0		0	0		1			0
824	19	1	0	0	0	0	0	0	0	1	0	1	1	1	0	0	0	0		0		0	0		2			0
825	24	0	0	0	1	0	3	0	0	1	1	0	1	1	0	0	0	1		0		0	0		1			0
827	20	0	0	0	0	0	0	0	0	0	0	1	0	1	0	0	0	1		0		0	0		2			0
828	19	1	0	0	1	0	3	1	0	1	1	1	0	1	0	0	0	1		0		1	1		1			0
829	34	0	1	0	0	1	1	0	0	1	0	1	0	0	0	0	0	0		0		0	0		2			0
830	32	0	1	0	1	1	1	2	0	1	0	0	1	0	0	0	0	1		1		1	1		2			0
831	22	1	0	0	1	0	0	1	0	1	1	1	0	0	0	0	0	1		0		1	1		1			0
832	20	0	0	0	1	0	0	1	0	1	0	1	0	0	1	0	0	0		1		1	1		1			0
833	23	1	0	0	1	0	3	0	0	1	0	1	0	1	1	0	0	0		0		1	1		2			0
834	26	0	0	0	1	0	0	2	0	0	0	1	0	1	1	0	0	1		1		1	1		0			0
835	19	1	0	0	0	1	3	1	0	1	1	1	1	0	1	0	0	1		1		1	1		2			0
836	26	0	0	0	1	0	0	0	0	1	1	1	0	0	0	0	0	1		0		0	0		1			0
837	25	0	0	0	1	0	3	1	0	1	1	1	0	0	0	0	0	0		0		0	0		1			0
838	19	0	0	0	1	0	0	0	0	1	1	1	0	1	0	0	0	0		0		0	0		1			0
839	20	1	0	0	1	0	2	0	0	1	1	1	0	1	1	0	1		0		1			1		2	0		0
840	22	1	0	0	1	0	0	0	0	1	0	0	0	1	1	0	0	1		1		1	1		2			0
841	24	0	0	0	1	0	3	2	0	1	1	0	0	1	0	0	0	1		0		0	0		1			0
842	24	1	0	0	1	0	1	0	0	1	1	0	0	1	0	0	0	1		0		0	0		2			0
843	26	1	0	0	1	0	0	1	0	0	0	1	0	0	0	0	0	1		0		0	0		2			0
844	19	1	0	0	1	0	3	0	0	0	1	1	0	0	0	0	0	0		0		0	0		1			0
845	19	1	0	0	0	0	0	0	0	1	2	1	0	1	1	0	0	1		0		1	1		0			0
846	20	1	0	0	1	0	0	2	0	1	1	1	0	0	1	0	0	1		1		1	1		2			0
847	22	1	0	0	0	0	3	2	0	1	1	0	0	0	1	0	1		1		1			0		1	0		0
848	25	1	0	1	1	0	1	0	0	1	1	1	1	1	0	0	0	1		0		0	0		1			0
849	57	0	1	1	0	1	1	0	0	0	0	0	1	0	0	0	0	1		0		1	1		1			0
850	19	1	0	0	1	0	3	0	0	1	1	1	0	0	1	0	0	1		0		1	1		1			0
851	25	0	0	0	1	0	0	0	0	1	2	0	0	0	0	0	0	1		0		0	0		1			0
852	22	0	0	0	1	0	0	0	0	0	1	1	0	0	0	0	0	1		0		1	1		2			0
854	23	0	0	0	0	0	1	0	0	1	1	0	0	1	0	0	0	1		0		0	0		1			0
855	24	0	0	0	1	0	3	0	0	1	1	0	0	1	0	0	0	1		0		0	0		1			0
856	18	1	0	0	1	0	0	1	0	0	1	1	0	1	0	0	0	1		0		1	1		2			0
857	23	1	0	0	1	0	0	2	0	1	1	1	0	0	1	0	0	0		0		0	0		1			0
858	20	1	0	0	1	0	3	1	0	1	1	0	0	0	0	0	0	1		0		1	1		1			0
859	28	1	0	1	0	0	3	0	0	1	1	1	1	1	1	0	1		1		1			1		1	0		0
860	18	1	0	0	1	0	1	0	0	1	1	1	1	0	0	0	0	1		0		0	0		2			0
861	20	0	0	0	0	0	3	0	0	1	1	1	1	1	1	0	0	0		0		0	0		1			0
862	19	1	0	0	0	0	3	2	0	1	1	1	0	0	1	0	0	1		0		0	0		1			0
863	25	0	0	0	1	0	1	0	0	1	1	0	0	0	0	0	0	1		0		0	0		1			0
864	20	0	0	0	1	0	1	0	0	1	0	1	0	1	0	0	0	0		0		0	0		1			0
865	19	1	0	0	1	0	0	1	0	1	0	1	0	1	0	0	0	1		0		1	1		1			0
866	21	1	0	0	1	0	3	0	0	1	1	1	0	1	0	0	0	1		0		0	0		1			0
867	51	0	1	1	1	1	1	0	0	1	2	1	0	1	1	0	0	1		1		1	1		2			0
868	23	0	0	1	0	1	1	2	0	0	0	1	0	0	0	0	0	0		1		1	1		2			0
869	21	1	0	0	0	0	2	1	0	1	1	0	0	1	0	0	0	1		0		0	0		1			0
870	24	1	0	0	1	0	0	0	0	0	1	0	1	1	0	0	0	1		0		0	0		1			0
871	22	0	0	0	1	0	3	0	0	1	1	1	0	0	0	0	0	1		0		1	1		1			0
872	28	1	0	0	1	0	0	0	0	0	2	1	1	0	0	0	0	0		0		1	1		2			0
873	24	0	0	0	1	0	0	0	0	1	2	0	0	1	0	0	0	0		0		0	0		1			0
874	23	1	0	0	1	0	3	0	0	0	1	0	1	1	0	0	0	1		0		0	0		1			0
875	28	0	0	0	1	0	3	0	0	1	0	1	0	1	0	0	0	1		0		0	0		1			0
876	41	0	1	1	0	0	3	1	0	1	0	1	1	1	1	0	0	1		0		1	1		1			0
877	22	1	0	0	1	0	3	1	0	1	1	1	0	0	0	0	0	1		1		1	1		2			0
878	29	1	0	0	1	1	2	0	0	1	1	0	0	0	0	0	0	1		0		0	0		1			0
879	22	1	0	0	1	1	3	2	0	1	1	0	0	1	1	0	0	1		0		0	0		2			0
880	21	0	0	0	1	0	0	0	0	1	1	0	0	1	0	0	0	1		0		0	0		1			0
881	21	1	0	0	1	0	2	0	0	1	1	1	0	1	0	0	0	1		0		0	0		1			0
882	27	0	0	0	1	1	1	0	0	1	0	1	0	1	0	0	0	1		0		1	1		1			0
883	20	1	0	0	1	0	3	0	0	1	1	1	0	1	1	0	0	1		1		1	1		0			0
884	20	1	0	0	1	0	3	2	0	1	1	0	0	1	1	0	0	1		0		1	1		1			0
885	63	0	1	1	1	1	1	0	0	1	2	1	0	0	1	0	1		1		1			1		2	0		0
886	51	0	1	1	1	1	1	1	0	1	0	0	0	1	0	0	0	1		0		1	1		1			0
887	25	1	0	0	0	0	2	0	0	1	1	0	0	1	0	0	0	1		0		0	0		1			0
888	20	1	0	0	0	0	3	1	0	1	0	1	0	0	0	0	0	1		0		1	1		2			1
889	19	0	0	0	1	0	0	1	0	1	1	1	0	1	0	0	0	1		0		0	0		1			0
890	20	0	0	0	1	0	0	1	0	1	0	0	0	0	1	0	1		0		1			1		1	0		0
891	54	1	1	0	1	1	1	0	0	1	2	0	0	0	0	0	0	1		0		0	0		1			0
892	21	1	0	0	0	0	3	1	0	1	1	1	0	0	0	0	0	1		0		1	1		0			1
893	23	0	0	0	0	0	3	1	0	1	2	1	0	0	0	0	0	1		0		1	1		1			0
894	24	1	0	0	1	0	3	1	0	0	0	1	0	1	1	0	0	1		1		1	1		1			0
895	23	0	0	0	1	0	3	1	0	1	1	0	0	1	0	0	0	1		0		0	0		1			0
896	28	1	0	0	1	1	2	0	0	1	1	1	0	1	1	0	1		1		1			1		0	0		0
897	54	1	1	1	1	1	1	0	0	1	2	0	0	1	0	0	0	1		0		0	0		2			0
898	20	1	0	0	0	0	0	1	0	1	0	1	0	1	0	0	0	0		0		0	0		1			0
899	20	1	0	0	0	0	0	1	0	1	1	1	0	1	1	0	1		1		1			1		2	0		0
900	21	0	0	0	1	0	0	0	0	0	0	1	0	0	1	0	0	1		1		1	1		1			0
901	21	1	0	0	0	0	0	0	0	0	1	1	0	1	1	0	0	1		0		1	1		1			0
902	21	0	0	0	1	0	0	1	0	0	0	1	0	0	0	0	0	0		0		1	1		1			0
903	25	0	0	0	1	1	2	2	0	1	1	1	0	0	0	0	0	1		0		0	0		2			0
904	23	0	0	0	1	0	0	1	0	1	2	0	0	1	0	0	0	1		1		1	1		1			0
905	25	0	0	0	1	0	0	0	0	1	1	0	0	1	1	0	0	0		0		0	0		1			0
906	22	1	0	0	1	0	3	1	0	1	1	1	0	0	0	0	0	1		0		0	0		1			0
907	35	1	1	0	1	1	1	1	0	1	2	0	0	0	0	0	0	0		0		1	1		1			0
908	19	1	0	0	1	0	0	1	0	1	1	1	0	0	1	0	0	0		1		1	1		1			0
909	19	1	0	0	1	0	0	1	0	1	1	1	1	1	0	0	0	1		0		1	1		1			0
910	22	1	0	0	0	0	3	1	0	0	1	1	0	1	0	0	0	1		0		1	1		1			0
911	40	1	1	1	1	0	3	1	0	1	0	1	0	0	1	0	1		1		1			1		1	0		0
912	18	0	0	0	0	0	2	1	0	1	1	0	0	1	1	0	1		1		1			1		2	0		0
913	23	0	0	0	1	0	0	1	0	1	1	0	0	0	0	0	1		0		0			0		1	0		0
914	20	0	0	0	1	0	3	2	0	1	1	1	0	1	1	0	1		1		0			1		2	0		0
915	19	1	0	0	1	0	3	1	0	0	0	1	0	1	0	0	0	1		0		0	0		2			0
916	26	1	0	0	1	0	0	1	0	1	1	0	0	0	0	0	0	1		0		0	0		1			0
917	22	1	0	0	1	0	3	1	0	0	0	1	0	1	1	0	0	1		0		1	1		1			0
918	20	1	0	0	0	0	3	0	0	1	1	0	0	1	0	0	0	0		0		0	0		2			0
919	24	1	0	0	0	0	0	0	0	0	1	1	0	1	0	0	1		1		1			1		1	0		0
920	21	0	0	0	1	0	3	2	0	1	1	0	1	1	0	0	0	0		0		0	0		1			0
921	23	0	0	0	1	0	0	0	0	1	1	0	0	0	0	0	0	0		0		0	0		1			0
922	21	0	0	0	1	0	1	0	0	0	1	0	0	0	0	0	0	0		0		0	0		1			0
923	25	1	0	1	1	0	3	2	0	0	1	0	0	1	1	0	0	1		0		0	0		1			0
924	35	1	1	0	1	1	1	0	0	1	0	1	0	0	0	0	0	1		0		1	1		1			0
925	51	0	1	1	0	1	1	0	0	1	2	0	0	0	0	0	1		1		0			1		0	1		0
926	31	1	1	1	1	1	1	1	0	1	2	1	1	1	0	0	0	1		0		1	1		1			0
927	21	1	0	0	1	0	0	1	0	0	1	1	0	0	0	0	0	0		0		1	1		1			0
928	32	1	1	1	1	1	1	0	0	1	0	1	0	0	0	0	0	0		0		1	1		2			0
929	21	1	0	0	1	0	0	0	0	1	1	0	1	0	0	0	0	1		0		1	1		1			0
930	30	1	1	0	1	0	2	0	0	1	2	0	0	1	1	0	0	1		0		1	1		1			0
931	19	0	0	0	0	0	0	1	0	1	1	1	0	1	0	0	0	0		1		0	0		1			0
932	20	1	0	0	1	0	0	1	0	0	0	1	0	0	0	0	0	1		0		0	0		2			0
933	21	1	0	0	1	0	2	0	0	1	0	1	0	1	1	0	0	1		0		1	1		2			0
934	22	0	0	0	1	1	2	0	0	1	0	0	0	1	0	0	0	1		0		0	0		1			0
935	19	1	0	0	0	0	0	0	0	1	1	1	0	0	1	0	0	0		0		0	0		1			0
936	46	1	1	1	1	1	1	1	0	1	1	1	0	0	0	0	0	1		0		1	1		2			0
937	60	0	1	1	1	1	1	0	0	1	1	1	0	1	0	0	0	0		0		0	0		2			0
938	52	0	1	0	1	1	1	0	0	0	0	1	0	0	0	0	0	1		0		1	1		1			0
939	21	1	0	0	0	0	3	2	0	1	1	0	0	1	1	0	0	0		0		0	0		2			0
940	52	0	1	0	1	1	1	0	0	0	0	1	0	0	0	0	0	1		0		1	1		1			0
941	24	1	0	0	1	0	0	0	0	0	1	1	0	1	0	0	0	1		0		0	0		1			0
942	21	1	0	0	1	1	1	0	0	0	0	1	0	0	1	0	0	1		0		1	1		1			0
943	20	0	0	0	0	0	2	1	0	1	1	1	0	0	0	0	0	1		0		0	0		1			0
944	40	1	1	1	1	1	2	0	0	1	1	1	1	0	0	0	0	1		0		1	1		1			0
945	18	0	0	0	1	0	0	0	0	0	1	1	0	1	1	0	0	1		1		1	1		1			0
946	34	1	1	1	1	0	1	1	0	1	0	0	0	0	1	0	1		1		1			1		1	0		0
947	38	1	1	1	1	1	1	0	0	1	0	1	0	1	0	0	0	1		0		0	0		1			0
948	22	1	0	0	0	0	3	1	0	1	1	1	0	1	0	0	0	1		0		0	0		1			0
949	21	0	0	0	0	0	0	1	0	1	1	1	0	0	0	0	0	1		0		0	0		1			0
950	19	1	0	0	1	0	0	0	0	0	1	1	0	0	0	0	0	1		0		1	1		2			0
951	20	1	0	0	1	0	3	1	0	1	0	1	0	1	1	0	0	1		0		1	1		2			0
952	41	0	1	1	1	1	1	1	0	1	2	1	0	1	1	1	1		1		1			1		2	0		0
953	22	0	0	0	0	0	3	0	0	0	1	1	0	0	1	0	1		1		0			0		2	0		0
954	24	1	0	0	1	0	0	0	0	1	1	0	0	0	0	0	0	1		1		1	1		0			0
955	26	1	0	0	1	1	1	1	0	1	1	1	0	1	1	0	0	0		1		1	1		1			0
956	23	0	0	0	1	0	2	0	0	1	1	0	0	1	0	0	0	1		0		0	0		1			0
957	22	1	0	0	1	0	3	1	0	1	1	1	0	0	1	0	0	1		1		1	1		2			0
958	24	1	0	0	1	0	1	0	0	1	1	1	1	0	0	0	0	1		1		0	0		2			0
960	24	1	0	0	0	0	0	0	0	1	1	1	0	0	0	0	0	1		0		1	1		1			0
961	20	1	0	0	0	0	0	1	0	1	1	1	0	1	0	0	0	1		0		1	1		1			0
962	18	1	0	0	0	0	0	1	0	1	0	1	0	1	0	0	0	1		0		0	0		1			0
963	22	1	0	0	1	0	3	1	0	1	0	1	0	1	0	0	0	1		1		1	1		1			0
964	23	0	0	0	1	0	3	1	0	0	2	1	0	1	1	0	0	1		1		1	1		1			0
965	22	1	0	0	1	0	0	1	0	1	0	1	0	0	1	0	0	0		0		0	0		1			0
966	33	1	1	0	1	1	3	1	0	1	0	1	0	1	0	0	0	0		0		1	1		2			0
967	29	1	0	1	1	0	1	0	0	1	1	1	0	0	0	0	0	0		1		1	1		0			1
968	33	0	1	0	1	1	1	2	0	1	2	0	0	1	1	0	1		1		0			1		1	0		0
970	21	1	0	0	0	0	0	1	0	1	0	0	0	1	0	0	0	1		1		1	1		1			0
971	60	0	1	0	1	1	1	1	0	1	0	1	0	0	0	0	0	1		0		1	1		2			0
972	22	1	0	0	1	0	3	1	0	1	1	0	0	1	0	0	0	0		0		1	1		1			0
973	18	0	0	1	0	0	1	1	0	0	0	0	0	0	0	0	0	1		1		1	1		0			0
974	35	1	1	1	1	1	1	0	0	1	0	1	0	1	1	0	0	1		0		1	1		1			0
975	23	0	0	0	1	0	2	0	0	1	1	1	0	1	1	0	0	0		1		0	0		1			0
976	35	1	1	1	0	1	1	1	0	0	2	1	0	0	1	0	0	1		1		1	1		0			1
977	21	1	0	0	0	0	3	0	0	1	1	0	0	1	1	0	0	0		0		0	0		1			0
978	24	1	0	0	1	0	0	1	0	1	1	0	0	1	1	0	0	1		0		1	1		1			0
979	23	0	0	0	1	0	1	1	0	1	0	1	0	0	0	0	0	0		0		1	1		1			0
980	24	1	0	0	1	0	3	1	0	1	1	0	0	1	0	0	0	1		0		0	0		2			0
981	32	1	1	0	1	0	3	1	0	1	0	0	0	0	0	0	0	1		1		1	1		1			0
982	22	1	0	0	1	1	3	1	0	1	0	1	0	1	1	0	1		1		1			1		1	0		0
983	27	1	0	0	1	0	1	1	0	1	0	1	0	1	0	0	0	1		0		1	1		1			0
984	24	1	0	0	0	0	0	2	0	1	1	1	0	0	1	0	0	1		0		0	0		1			0
985	21	1	0	0	1	0	3	0	0	1	0	1	0	1	1	0	0	0		0		1	1		0			0
986	54	0	1	1	1	1	1	0	0	1	1	1	1	0	1	0	1		1		1			1		2	1		0
987	39	1	1	1	1	0	2	1	0	1	0	1	1	0	1	0	0	1		0		1	1		2			0
988	36	1	1	1	1	1	1	1	0	1	0	1	0	1	0	0	0	1		0		0	0		1			0
989	22	1	0	0	1	0	3	1	0	0	1	0	0	1	0	0	0	0		0		1	1		1			0
990	39	1	1	1	1	1	1	0	0	1	2	0	0	1	0	0	0	1		0		0	0		1			0
991	33	1	1	1	1	1	1	1	0	1	0	0	0	0	1	1	0	1		1		1	1		1			0
992	41	1	1	1	1	0	3	1	0	1	0	1	0	0	0	0	0	1		0		1	1		1			0
993	36	1	1	1	1	0	1	0	0	0	0	1	0	0	1	0	0	1		0		1	1		1			0
994	22	1	0	0	1	0	0	0	0	0	1	0	0	0	1	0	0	1		0		0	0		1			0
995	21	0	0	0	1	0	3	1	0	1	1	1	0	1	1	0	0	0		0		0	0		2			0
996	51	1	1	1	1	1	1	0	0	1	2	1	0	0	0	0	0	1		0		1	1		1			0
997	21	0	0	0	1	0	3	2	0	1	1	1	0	1	1	0	0	0		0		0	0		1			0
998	42	0	1	1	1	1	1	1	0	1	2	1	0	1	0	0	0	0		0		1	1		2			0
999	22	0	0	0	1	0	3	2	0	1	1	0	0	1	0	0	0	1		0		1	1		1			0
1000	22	0	0	0	0	0	0	1	0	0	1	0	0	0	0	0	0	0		0		0	0		2			0
1001	38	1	1	1	1	1	0	1	0	1	2	0	0	0	1	0	0	1		1		1	1		2			0
1002	19	0	0	0	0	0	3	1	0	1	1	1	0	0	0	0	0	1		0		1	1		0			0
1003	23	1	0	0	1	0	0	0	0	0	1	1	0	1	0	0	0	0		0		1	1		1			0
1004	23	1	0	0	0	0	0	0	0	1	1	1	0	0	0	0	0	1		1		1	1		1			0
1005	20	1	0	0	1	0	2	2	0	1	1	0	1	0	1	0	1		1		1			1		2	0		0
1006	25	0	0	0	1	0	1	0	0	1	1	0	0	1	0	0	0	1		0		0	0		1			0
1007	23	0	0	0	1	1	2	1	0	1	0	0	0	1	1	0	0	0		0		1	1		0			1
1008	24	1	0	0	1	0	2	0	0	1	0	1	0	1	1	0	0	1		1		1	1		0			0
1009	24	1	0	0	1	0	0	1	0	1	1	1	1	1	1	0	0	1		0		1	1		1			0
1010	24	0	0	0	0	0	3	0	0	1	0	1	1	0	1	1	0	0		1		1	1		1			1
1011	19	1	0	0	0	0	3	2	0	1	0	1	0	0	1	0	0	1		0		0	0		2			0
1012	22	1	0	0	0	0	3	0	0	1	1	1	1	1	1	1	0	1		0		1	1		1			0
1013	21	0	0	0	0	0	3	1	0	1	0	1	0	1	0	0	0	1		0		1	1		1			0
1014	21	1	0	0	1	0	0	1	0	1	1	1	0	0	0	0	0	0		1		0	0		1			0
1015	22	1	0	0	1	0	1	1	0	1	1	1	0	1	1	0	0	1		0		0	0		1			0
1016	21	0	0	0	1	0	3	1	0	1	0	1	0	0	0	0	0	1		0		0	0		2			1
1017	22	1	0	0	1	0	0	0	0	1	1	1	0	1	1	0	0	0		0		1	1		2			0
1018	19	0	0	0	1	0	3	2	0	1	1	1	0	1	1	0	0	1		0		1	1		1			0
1019	22	1	0	0	1	1	2	0	0	1	0	1	0	1	0	0	0	1		0		0	0		2			0
1020	23	1	0	0	1	0	3	0	0	1	1	0	0	0	0	0	0	0		0		1	1		1			0
1021	21	0	0	0	0	1	0	2	0	1	1	1	0	1	0	0	0	0		0		0	0		0			0
1022	19	1	0	0	1	0	0	0	0	1	1	1	1	1	1	0	0	1		1		1	1		1			0
1023	20	1	0	0	1	0	3	1	0	1	1	0	0	1	0	0	0	1		0		1	1		1			0
1024	24	1	0	0	1	1	1	0	0	1	2	0	0	1	1	0	1		0		1			1		1	0		0
1025	22	0	0	0	1	0	3	0	0	1	1	0	0	0	1	0	1		1		0			0		1	0		0
1026	21	1	0	0	1	0	0	0	0	0	1	1	0	1	1	0	0	1		0		1	1		0			0
1027	20	1	0	0	1	0	0	1	0	1	1	1	0	0	1	0	0	0		0		1	1		1			0
1028	45	1	1	1	1	1	1	1	0	1	1	1	1	0	1	0	1		1		1			1		0	1		1
1029	22	1	0	0	0	0	0	1	0	1	1	1	0	0	0	0	0	0		0		1	1		1			0
1030	26	1	0	0	1	1	0	0	0	1	0	1	0	0	0	0	0	0		0		1	1		2			0
1031	19	0	0	0	1	0	3	2	0	1	2	1	0	1	0	0	0	1		0		1	1		2			0
1032	22	0	0	0	1	0	0	0	0	1	0	1	0	0	0	0	0	1		0		1	1		1			0
1033	20	1	0	0	1	0	3	0	0	1	1	1	0	0	0	0	0	1		0		0	0		1			0
1034	40	0	1	0	1	1	3	1	0	1	0	1	0	1	1	0	0	1		0		1	1		0			0
1035	37	1	1	1	1	0	1	0	0	1	2	1	0	1	0	0	0	0		0		1	1		2			0
1036	24	0	0	0	1	0	0	2	0	0	1	1	0	0	1	0	0	1		1		0	0		1			0
1037	50	1	1	0	1	1	1	0	0	1	2	1	1	1	0	0	0	1		0		0	0		1			0
1038	28	1	0	1	1	0	2	0	0	0	2	1	1	0	1	0	1		1		1			1		1	0		0
1039	20	0	0	0	0	0	0	1	0	0	0	1	0	0	0	0	0	0		1		0	0		2			0
1040	53	1	1	0	0	1	0	2	0	0	2	1	1	1	1	0	0	0		1		1	1		0			0
1041	25	0	0	0	1	1	0	1	0	0	0	1	0	0	0	0	0	0		0		1	1		2			0
1042	21	0	0	0	0	0	0	1	0	1	0	1	1	0	0	0	0	0		0		0	0		1			0
1043	57	1	1	1	1	1	1	2	0	1	0	1	0	1	0	0	0	1		0		1	1		0			0
1044	20	0	0	0	0	0	3	1	0	1	2	1	1	1	0	0	0	1		0		1	1		2			0
1045	29	0	0	1	1	1	1	0	0	0	0	1	0	1	0	0	0	1		0		0	0		2			0
1046	21	0	0	0	1	0	0	1	0	0	2	1	0	0	0	0	0	1		0		0	0		1			0
1047	22	1	0	0	1	1	0	0	0	1	1	1	0	0	1	1	1		1		1			1		1	0		1
1048	19	0	0	0	1	0	3	2	0	1	2	1	0	1	0	0	0	1		0		1	1		2			0
1049	26	0	0	0	1	1	2	0	0	1	0	1	0	0	0	0	1		0		1			1		0	0		1
1050	20	0	0	0	0	0	0	0	0	1	1	1	0	1	0	0	0	1		1		1	1		1			0
1051	23	1	0	0	1	0	3	0	0	1	1	0	0	1	1	0	0	1		0		0	0		2			0
1052	24	1	0	0	0	0	0	2	0	1	1	1	0	0	0	0	0	1		1		1	1		1			0
1053	52	1	1	0	1	1	1	2	0	1	2	1	1	0	0	0	0	1		0		1	1		1			0
1054	19	1	0	0	0	0	3	1	0	0	1	1	0	0	0	0	0	1		0		1	1		2			0
1055	40	1	1	0	1	1	3	0	0	1	1	1	0	0	1	1	0	1		0		1	1		1			0
1056	21	1	0	0	0	0	1	0	0	1	2	0	0	0	1	0	1		1		1			1		1	0		0
1057	52	0	1	1	1	1	1	0	0	1	2	0	0	0	0	0	0	1		0		0	0		1			0
1058	34	1	1	1	1	1	2	0	0	1	2	1	0	0	0	0	0	1		0		0	0		2			0
1059	33	1	1	1	1	0	3	0	0	1	2	1	0	0	1	0	0	1		1		1	1		2			0
1060	25	0	0	0	1	1	2	0	0	1	0	1	1	1	0	0	0	1		0		0	0		0			0
1061	30	1	1	1	1	1	2	0	0	1	2	0	0	0	0	0	0	1		0		0	0		1			0
1062	22	0	0	0	1	1	2	0	0	1	1	1	0	0	0	0	0	1		0		0	0		1			0
1063	20	1	0	0	0	0	0	0	0	0	1	1	0	1	1	0	0	1		1		1	1		1			0
1064	26	0	0	0	1	0	1	1	0	0	2	1	0	0	0	0	0	0		1		1	1		1			0
1065	20	1	0	0	1	0	1	2	0	1	1	1	0	0	1	0	0	1		1		1	1		2			0
1066	22	0	0	0	0	0	2	0	0	1	0	0	0	0	0	0	0	1		0		0	0		0			0
1067	26	0	0	0	1	1	1	1	0	1	2	0	0	0	0	0	0	0		0		0	0		1			0
1068	23	1	0	0	0	0	2	0	0	1	1	0	0	1	0	0	0	1		0		0	0		1			0
1069	22	1	0	1	1	0	2	0	0	1	1	1	0	0	0	0	0	1		0		0	0		1			0
1070	56	1	1	1	1	1	2	0	0	1	0	1	0	0	0	0	0	1		0		0	0		2			0
1071	49	0	1	0	1	1	2	0	0	1	1	0	0	0	0	0	0	1		0		0	0		1			0
1072	23	1	0	0	0	0	0	2	0	1	1	0	1	1	0	0	0	1		0		1	1		1			0
1073	21	1	0	0	1	0	3	1	0	1	0	1	0	1	1	0	0	0		0		1	1		1			0
1074	23	0	0	0	1	0	0	0	0	1	0	1	1	1	0	0	0	1		0		0	0		2			0
1075	60	0	1	1	1	1	1	1	0	0	0	1	0	0	1	0	1		0		1			1		2	0		0
1076	32	1	1	0	1	0	0	1	0	1	0	1	0	1	0	0	0	1		0		1	1		2			0
1077	25	1	0	0	1	1	1	0	0	1	1	0	0	0	0	0	1		0		1			0		1	0		0
1078	21	1	0	0	0	0	3	0	0	1	1	0	0	1	0	0	0	1		0		0	0		1			0
1079	22	1	0	0	1	0	0	1	0	1	1	0	0	0	1	0	0	1		0		0	0		1			0
1080	18	1	0	0	0	0	2	0	0	1	1	0	0	1	1	0	0	1		0		1	1		1			0
1081	20	1	0	0	0	0	1	0	0	1	1	1	0	0	1	1	0	1		0		0	0		2			0
1082	28	0	0	0	0	1	2	0	0	1	0	1	0	1	0	0	0	1		0		0	0		2			0
1083	19	1	0	0	0	0	0	1	0	1	1	1	0	1	0	0	0	1		0		1	1		1			0
1084	23	0	0	0	1	0	0	1	0	1	1	1	0	0	1	0	0	1		0		1	1		2			0
1085	22	0	0	0	1	0	0	1	0	0	0	1	0	1	1	0	1		0		1			1		2	0		0
1086	26	1	0	0	1	1	1	0	0	0	2	1	0	1	0	0	0	1		0		0	0		2			0
1087	28	1	0	1	1	1	1	0	0	1	1	1	0	0	0	0	0	0		0		1	1		0			1
1088	56	0	1	1	1	1	1	0	0	1	0	1	0	1	0	0	0	1		0		1	1		0			0
1089	24	1	0	0	1	0	2	0	0	1	1	0	0	1	0	0	0	1		0		1	1		2			0
1090	23	0	0	0	0	0	2	0	0	1	1	0	0	1	1	0	1		0		1			1		1	0		0
1091	21	1	0	0	0	0	1	0	0	1	1	1	0	1	0	0	0	0		0		1	1		2			0
1092	20	1	0	0	1	0	0	1	0	1	1	1	0	0	1	0	0	1		0		1	1		1			0
1093	21	1	0	0	1	0	0	0	0	1	0	1	0	1	0	0	0	1		1		1	1		1			0
1094	54	0	1	1	1	1	1	1	0	1	0	1	0	0	0	0	0	0		0		1	1		0			0
1095	23	1	0	0	1	0	3	1	0	0	2	0	0	1	1	0	0	0		0		0	0		1			0
1096	27	0	0	0	0	0	1	1	0	1	0	0	0	0	0	0	0	1		0		0	0		1			0
1097	25	1	0	0	1	1	1	0	0	1	0	1	0	1	1	0	1		1		1			0		1	0		0
1098	21	1	0	0	0	0	2	0	0	1	1	0	0	1	0	0	0	0		0		0	0		1			0
1099	20	1	0	0	1	0	0	1	0	1	2	0	0	1	0	0	0	1		0		1	1		1			0
1100	23	0	0	0	1	0	3	1	0	0	0	1	0	0	1	0	0	1		1		1	1		1			0
1101	20	1	0	0	0	0	1	0	0	1	1	1	0	1	1	1	0	1		0		1	1		1			0
1102	21	1	0	0	1	0	0	1	0	1	1	1	0	1	1	0	0	1		1		1	1		2			0
1103	22	1	0	0	1	0	0	0	0	1	1	1	0	0	0	0	0	0		0		1	1		1			0
1104	23	1	0	0	1	0	0	1	0	0	1	0	0	0	1	0	0	1		0		1	1		1			0
1105	19	1	0	0	0	0	2	0	0	1	1	1	0	0	0	0	0	1		0		0	0		2			0
1106	22	1	0	0	1	0	0	2	0	1	1	0	0	1	1	0	0	1		1		1	1		1			0
1107	20	0	0	0	1	1	3	0	0	0	1	0	0	1	0	0	0	1		1		0	0		1			0
1108	28	1	0	0	1	1	1	0	0	1	2	0	0	0	0	0	0	1		0		0	0		1			0
1109	23	0	0	0	1	1	2	1	0	1	1	1	0	0	1	0	1		0		0			1		0	0		0
1110	38	0	1	0	1	1	3	0	0	1	1	1	0	0	0	0	0	0		0		1	1		1			0
1111	21	1	0	0	1	0	1	1	0	1	1	0	0	1	0	0	0	0		0		1	1		1			0
1112	42	1	1	1	1	1	3	0	0	0	2	1	0	1	1	0	0	1		1		1	1		2			0
1113	21	1	0	0	1	0	3	2	0	1	1	0	0	0	0	0	0	1		0		1	1		1			0
1114	22	0	0	0	1	0	0	1	0	0	1	1	0	0	0	0	0	1		1		1	1		2			0
1115	18	0	0	0	0	0	3	1	0	1	1	0	0	0	0	0	0	0		0		1	1		0			1
1116	26	0	0	0	1	1	2	0	0	1	0	1	0	0	0	0	0	1		0		0	0		1			0
1117	46	1	1	0	1	1	1	2	0	1	2	1	1	1	0	0	0	1		1		0	0		2			0
1118	24	0	0	0	1	1	3	1	0	0	2	0	0	0	0	0	0	1		0		1	1		1			0
1119	21	0	0	0	1	0	0	1	0	1	1	1	1	1	0	0	0	1		0		1	1		1			0
1120	23	1	0	0	1	0	3	1	0	1	1	0	0	0	1	0	0	1		0		1	1		1			0
1121	25	1	0	0	1	1	3	1	0	1	0	1	0	1	0	0	0	0		0		1	1		0			1
1122	23	1	0	0	0	0	3	0	0	1	1	1	0	1	0	0	0	0		0		0	0		1			0
1123	23	1	0	0	0	0	2	0	0	1	1	0	0	1	0	0	0	1		0		0	0		1			0
1124	28	1	0	0	1	0	0	1	0	1	1	1	0	1	0	0	0	1		0		0	0		2			0
1125	36	1	1	0	1	0	1	1	0	1	1	0	0	0	0	0	0	0		0		1	1		0			0
1126	32	0	1	0	1	1	1	0	0	1	2	0	0	0	0	0	0	1		0		0	0		1			0
1127	26	0	0	0	1	0	0	1	0	1	0	1	0	1	0	0	0	1		0		0	0		2			0
1128	19	1	0	0	1	0	0	0	0	0	1	0	0	1	0	0	0	1		0		0	0		1			0
1129	25	0	0	0	1	1	0	1	0	1	0	1	0	0	0	0	0	1		0		0	0		1			0
1130	22	1	0	0	1	0	0	0	0	1	1	1	0	1	0	0	0	1		0		1	1		1			0
1131	43	1	1	1	0	1	0	2	0	0	0	1	0	1	1	0	0	0		1		1	1		1			0
1132	25	1	0	0	1	1	1	1	0	1	2	0	0	1	0	0	0	0		0		0	0		1			0
1133	19	1	0	0	0	0	3	1	0	0	0	0	0	1	0	0	0	0		0		0	0		2			0
1134	20	1	0	0	1	0	0	0	0	1	1	0	0	0	0	0	0	1		0		0	0		1			0
1135	23	1	0	0	1	0	0	0	0	1	2	0	0	1	0	0	0	0		0		0	0		1			0
1136	24	1	0	0	1	0	0	1	0	1	0	1	0	1	0	0	0	1		0		1	1		2			0
1137	23	0	0	0	0	0	2	1	0	1	1	1	0	0	1	0	1		0		0			1		0	1		0
1138	23	0	0	0	1	0	0	0	0	0	0	0	0	1	0	0	0	1		0		1	1		1			0
1139	28	1	0	0	1	0	0	1	0	0	1	0	0	0	0	0	0	0		0		0	0		1			0
1140	21	1	0	0	1	0	0	0	0	1	1	1	0	1	0	0	0	1		0		0	0		2			0
1141	19	1	0	0	0	0	1	1	0	1	1	0	0	1	1	0	1		0		0			1		2	0		0
1142	21	1	0	0	1	0	2	0	0	1	2	1	0	1	0	0	0	1		0		0	0		1			0
1143	35	1	1	0	1	1	2	0	0	1	1	1	0	1	0	0	0	1		0		0	0		1			0
1145	27	0	0	0	1	1	0	1	0	0	0	1	0	1	1	0	0	1		1		1	1		2			0
1146	22	0	0	0	1	0	3	1	0	1	1	0	0	1	1	0	0	1		0		1	1		1			0
1147	21	0	0	0	1	0	0	1	0	1	1	1	0	0	1	0	0	1		0		1	1		2			1
1148	20	1	0	0	1	0	0	2	0	0	1	0	0	0	0	0	0	1		0		1	1		2			0
1150	21	1	0	0	1	0	0	1	0	1	1	0	0	1	1	0	0	0		0		0	0		2			0
1152	33	1	1	0	1	1	0	0	0	1	2	1	0	1	0	0	0	1		0		1	1		0			0
1153	19	1	0	0	0	0	2	0	0	1	2	1	0	1	0	0	0	1		0		0	0		2			0
1154	21	0	0	0	1	1	2	0	0	1	0	1	0	0	0	0	0	0		0		0	0		2			0
1155	18	0	0	0	0	0	2	1	0	1	1	0	0	1	1	0	1		1		1			1		2	0		0
1156	44	1	1	1	1	1	1	1	0	1	2	1	0	1	0	0	0	0		0		1	1		1			0
1157	49	0	1	1	1	1	2	0	0	1	2	0	0	0	0	0	0	0		0		0	0		1			0
1159	22	0	0	0	1	0	3	1	0	1	1	1	0	0	0	0	0	0		0		0	0		1			0
1160	24	1	0	0	1	0	3	1	0	1	0	1	0	0	0	0	0	1		1		1	1		1			0
1161	19	1	0	0	0	0	3	1	0	1	1	1	0	1	0	0	0	1		0		1	1		1			0
1162	18	1	0	0	1	0	0	0	0	1	0	1	0	1	1	0	0	1		1		1	1		2			0
1163	49	1	1	1	1	1	1	0	0	1	2	1	1	0	0	0	0	1		1		1	1		0			0
1165	37	1	1	1	0	1	3	1	0	1	0	1	0	1	1	0	0	1		1		1	1		1			0
1166	18	1	0	0	0	1	0	0	0	1	1	1	0	1	1	0	0	0		0		1	1		2			0
1167	19	1	0	0	0	0	3	0	0	1	1	1	0	1	0	0	0	0		0		0	0		1			0
1169	23	0	0	0	1	0	0	0	0	1	1	0	0	0	0	0	0	1		0		0	0		1			0
1170	18	0	0	0	0	0	3	0	0	1	0	1	0	0	0	0	0	0		1		1	1		2			0
1171	51	1	1	0	1	1	1	0	0	1	0	1	0	1	0	0	0	1		0		0	0		1			0
1172	44	1	1	1	1	0	1	1	0	1	0	1	0	0	0	0	0	0		0		0	0		1			0
1173	41	1	1	0	1	1	1	2	0	1	0	1	0	0	0	0	0	1		0		0	0		1			0
1174	19	1	0	0	0	0	3	1	0	0	1	1	0	0	0	0	0	1		0		1	1		2			0
1175	54	1	1	1	1	1	1	0	0	1	2	1	1	1	0	0	0	1		0		0	0		1			0
1176	18	0	0	0	0	0	1	0	0	1	1	1	0	0	0	0	0	1		1		0	0		2			0
1177	20	1	0	0	1	0	3	2	0	1	1	0	0	1	1	0	0	1		0		1	1		1			0
1178	20	0	0	0	1	0	1	2	0	1	0	1	0	1	1	0	0	0		0		0	0		1			0
1179	21	1	0	0	1	0	1	0	0	0	0	1	0	1	0	0	0	1		0		0	0		2			0
1180	18	1	0	0	0	0	3	0	0	1	1	0	0	0	0	0	0	1		0		1	1		1			0
1181	19	1	0	0	1	0	3	0	0	1	1	0	0	0	1	1	1		1		1			1		1	0		0
1182	52	1	1	0	1	1	1	0	0	1	0	1	1	1	0	0	0	1		0		0	0		1			0
1183	21	1	0	0	1	0	0	0	0	1	1	0	0	1	0	0	0	1		0		1	1		1			0
1184	24	1	0	0	1	0	3	1	0	1	2	0	0	1	0	0	0	1		1		1	1		2			0
1185	20	0	0	0	0	0	3	0	0	1	1	0	0	1	1	0	1		1		1			1		1	0		0
1186	21	0	0	0	1	0	2	0	0	1	0	1	0	0	1	0	1		0		1			1		0	0		0
1187	23	0	0	0	1	0	2	0	0	0	1	1	0	1	0	0	0	1		0		1	1		1			0
1188	23	1	0	0	1	1	2	1	0	1	0	0	0	0	0	0	0	0		0		0	0		1			0
1189	21	1	0	0	0	0	0	0	0	1	1	1	0	1	1	1	0	1		1		1	1		2			0
1190	26	1	0	0	1	0	3	0	0	1	1	0	0	0	1	0	0	1		0		0	0		2			0
1191	25	0	0	0	1	1	1	1	0	1	2	0	0	1	1	0	1		0		1			0		1	0		0
1192	23	1	0	0	1	0	2	0	0	1	1	0	0	1	0	0	0	1		0		0	0		1			0
1193	22	1	0	0	1	0	0	1	0	1	1	1	0	0	1	0	1		1		1			1		1	0		0
1194	22	1	0	0	1	0	2	0	0	1	1	0	0	0	0	0	0	1		0		1	1		0			0
1195	32	0	1	0	1	1	1	0	0	1	2	0	0	0	0	0	0	1		0		1	1		1			0
1196	19	1	0	0	1	0	1	0	0	1	0	1	1	1	1	0	0	1		1		1	1		1			0
1197	55	0	1	1	1	1	2	0	0	1	2	0	1	1	0	0	0	1		0		0	0		1			0
1198	23	1	0	0	0	0	2	0	0	1	2	1	0	1	1	0	1		1		1			0		2	0		0
1199	22	0	0	0	0	0	2	0	0	1	0	1	1	1	0	0	0	1		0		0	0		1			0
1200	46	0	1	1	1	1	1	0	0	1	2	0	1	0	0	0	0	1		0		0	0		1			0
1201	23	0	0	0	0	0	2	0	0	1	1	1	1	1	0	0	0	1		0		0	0		1			0
1202	22	1	0	0	0	0	2	0	0	1	1	0	0	0	0	0	0	0		0		0	0		2			0
1203	22	0	0	0	1	0	2	0	0	1	0	0	1	0	0	0	0	0		0		1	1		2			0
1204	18	0	0	0	0	0	0	1	0	1	1	1	1	1	1	1	0	1		0		1	1		2			0
1205	24	1	0	0	1	0	0	0	0	1	2	1	0	1	0	0	0	1		0		0	0		1			0
1206	20	1	0	0	1	0	0	1	0	1	1	0	0	1	0	0	0	0		0		0	0		1			0
1207	20	1	0	0	1	0	1	2	0	1	1	1	0	0	1	0	0	1		1		1	1		2			0
1208	20	1	0	0	1	0	3	1	0	1	0	1	0	1	1	0	0	1		0		1	1		2			0
1209	18	1	0	0	0	0	0	0	0	1	1	1	0	0	0	0	0	0		0		1	1		0			0
1210	22	0	0	0	1	0	2	0	0	1	0	1	0	0	0	0	0	0		0		0	0		2			0
1211	29	1	0	1	1	1	2	0	0	1	0	1	0	0	0	0	0	1		0		0	0		2			0
1212	56	1	1	1	1	1	2	0	0	1	1	1	0	0	1	0	1		1		1			1		0	0		0
1213	25	0	0	0	1	0	2	0	0	1	0	1	0	1	1	1	0	1		0		1	1		1			0
1214	26	0	0	0	1	1	2	0	0	1	2	0	0	1	0	0	0	0		0		0	0		1			0
1215	34	1	1	1	1	1	2	0	0	1	1	1	0	0	0	0	0	1		0		0	0		2			0
1217	32	1	1	1	1	0	3	0	0	1	0	1	0	0	0	0	0	1		0		0	0		2			0
1218	26	0	0	0	1	0	3	1	0	1	1	1	0	0	0	0	0	1		0		1	1		1			0
1219	24	0	0	0	1	0	1	1	0	1	1	0	0	0	1	0	0	1		1		0	0		1			0
1220	34	1	1	0	1	1	1	0	0	1	2	1	0	0	1	0	0	1		0		1	1		1			0
1222	27	1	0	0	1	1	2	0	0	1	2	0	0	0	1	0	0	1		0		0	0		1			0
1223	23	0	0	0	1	0	0	0	0	1	0	1	0	0	0	0	0	0		0		1	1		1			0
1224	23	1	0	0	1	0	0	0	0	1	1	1	1	0	1	0	0	0		0		1	1		1			0
1225	21	0	0	0	1	0	3	0	0	0	1	1	0	0	0	0	0	1		0		0	0		1			0
1226	25	0	0	0	1	0	2	0	0	1	2	0	0	1	0	0	0	1		0		0	0		1			0
1227	21	1	0	0	1	0	0	0	0	1	1	0	1	1	0	0	0	1		1		1	1		2			0
1228	19	1	0	0	1	0	0	0	0	1	1	1	0	0	0	0	0	1		0		0	0		2			0
1229	23	1	0	0	1	0	0	0	0	1	1	0	0	0	1	0	0	0		0		0	0		2			0
1230	34	1	1	1	1	1	1	2	0	1	1	1	0	1	0	0	0	1		1		1	1		2			0
1231	27	1	0	0	1	1	0	0	0	0	2	1	0	0	0	0	0	1		1		1	1		2			0
1232	66	1	1	0	1	0	1	0	0	1	0	1	1	0	0	0	0	1		0		0	0		1			0
1233	25	0	0	0	1	0	2	0	0	1	0	1	0	1	0	0	0	1		0		0	0		2			0
1234	21	1	0	0	1	0	0	2	0	1	1	1	0	0	0	0	0	1		1		1	1		0			1
1235	25	0	0	0	0	0	1	0	0	1	0	1	0	1	0	0	0	1		0		0	0		2			0
1236	36	1	1	0	1	1	1	0	0	1	1	1	1	0	0	0	0	1		0		1	1		1			0
1237	20	1	0	0	1	0	3	0	0	1	0	1	0	0	0	0	0	0		0		1	1		1			0
1238	38	1	1	1	1	1	3	0	0	1	1	1	0	0	0	0	0	1		0		0	0		2			0
1239	21	1	0	0	1	0	2	0	0	1	1	0	0	0	0	0	0	1		1		0	0		1			0
1240	33	1	1	1	1	1	1	0	0	1	0	1	0	0	0	0	0	1		0		0	0		2			0
1241	50	1	1	0	1	1	1	0	0	1	2	1	1	0	1	0	1		1		1			1		2	0		0
1242	24	0	0	0	1	0	2	0	0	1	1	1	0	1	1	0	0	1		0		0	0		2			0
1243	26	1	0	0	1	0	0	0	0	1	2	0	1	0	1	0	1		1		1			0		1	0		0
1244	27	0	0	0	1	0	0	1	0	1	0	1	1	1	0	0	0	1		0		0	0		1			0
1245	21	1	0	0	0	0	3	0	0	1	1	0	0	0	0	0	0	1		1		0	0		1			0
1246	19	1	0	0	0	0	3	0	0	1	1	1	1	1	1	0	0	1		0		1	1		1			0
1247	21	0	0	0	1	0	2	0	0	1	0	1	0	1	0	0	0	1		0		1	1		2			0
1248	26	1	0	0	1	0	0	0	0	1	1	0	0	1	0	0	0	1		0		0	0		1			0
1249	28	1	0	0	1	0	2	0	0	1	2	1	0	0	1	0	1		1		1			0		2	0		0
1250	22	0	0	0	0	0	3	1	0	1	1	1	0	1	0	0	0	0		0		0	0		1			0
1251	36	0	1	0	1	1	1	1	0	1	0	1	0	0	0	0	0	0		0		0	0		0			1
1252	23	1	0	0	1	0	0	1	0	1	1	0	0	1	1	0	0	0		0		1	1		1			0
1253	22	1	0	0	0	0	1	1	0	1	1	0	0	1	1	0	1		1		1			1		1	0		0
1254	21	1	0	0	1	0	3	1	0	1	1	1	0	1	0	0	0	1		1		0	0		1			0
1255	22	1	0	0	1	0	2	0	0	1	0	1	0	1	0	0	0	0		0		0	0		2			0
1256	20	0	0	0	1	0	0	0	0	1	1	1	0	1	1	0	0	1		0		0	0		2			0
1257	22	1	0	0	1	0	3	1	0	1	0	1	0	1	0	0	0	0		0		1	1		0			0
1258	22	1	0	0	1	0	2	0	0	1	0	1	0	0	0	0	0	1		0		0	0		2			0
1259	21	1	0	0	0	0	3	0	0	1	1	1	0	1	0	0	0	1		0		1	1		1			0
1260	23	1	0	0	0	0	2	0	0	1	0	0	0	0	0	0	0	1		0		0	0		2			0
1261	19	1	0	0	1	0	0	1	0	1	1	0	0	0	1	0	1		0		1			1		2	0		0
1262	25	1	0	0	1	0	1	2	0	1	0	1	0	1	0	0	0	1		1		1	1		2			0
1264	21	0	0	0	1	0	3	0	0	0	0	1	0	0	0	0	0	1		0		0	0		2			0
1265	21	1	0	0	0	0	3	0	0	1	1	1	0	1	0	0	0	1		0		1	1		1			0
1266	22	1	0	0	1	0	3	0	0	1	2	1	0	0	1	0	0	0		0		1	1		1			1
1267	20	1	0	0	1	0	0	2	0	0	1	1	1	0	1	0	1		1		1			1		2	0		0
1268	48	1	1	1	1	1	1	2	0	1	1	1	0	0	0	0	0	1		1		0	0		2			0
1269	45	0	1	1	1	1	1	1	0	1	0	1	0	1	1	0	0	1		1		1	1		2			0
1270	24	0	0	0	0	1	2	2	0	1	1	1	1	0	1	0	0	1		1		0	0		0			1
1271	50	0	1	1	1	1	0	2	0	1	2	0	0	0	0	0	0	1		1		0	0		2			0
1272	55	0	1	1	0	1	2	2	0	0	0	1	1	1	1	0	1		1		1			1		0	1		0
1273	21	1	0	0	1	0	2	0	0	1	1	1	1	1	0	0	0	1		0		0	0		1			0
1274	21	1	0	0	1	0	3	0	0	1	1	0	0	1	0	0	0	1		0		0	0		2			0
1275	27	0	0	1	1	1	1	0	0	1	0	1	0	1	0	0	0	0		1		1	1		1			0
1276	21	1	0	0	0	0	3	2	0	1	1	1	0	0	0	0	0	0		0		0	0		0			0
1277	25	1	0	0	1	0	3	0	0	0	1	1	0	1	0	0	0	1		0		1	1		2			0
1278	50	1	1	0	0	1	2	2	0	1	0	1	1	0	0	0	0	0		0		0	0		2			0
1279	20	1	0	0	1	0	0	0	0	1	1	1	0	1	1	0	1		1		1			1		1	0		0
1280	23	0	0	0	1	0	2	0	0	1	1	0	0	1	0	0	0	1		0		1	1		1			0
1281	22	1	0	0	1	0	3	1	0	1	0	1	0	1	0	0	0	0		0		1	1		1			0
1282	38	1	1	0	0	1	2	2	0	1	0	1	1	0	0	0	0	1		1		1	1		1			0
1283	23	1	0	0	1	0	3	0	0	1	1	1	0	1	0	0	0	1		1		1	1		1			0
1284	24	1	0	0	1	0	0	2	0	0	2	1	0	0	0	0	0	0		0		1	1		1			0
1285	23	1	0	0	1	0	2	0	0	1	1	0	0	1	0	0	0	1		0		0	0		1			0
1286	25	0	0	0	1	0	0	1	0	1	1	0	0	0	0	0	0	1		0		0	0		1			0
1287	21	1	0	0	0	0	3	0	0	1	1	0	1	0	0	0	0	1		1		1	1		2			0
1288	22	0	0	0	0	0	3	1	0	1	1	1	0	1	0	0	0	0		0		0	0		1			0
1289	20	1	0	0	1	0	1	2	0	1	1	1	0	0	1	0	0	1		1		1	1		2			0
1290	25	1	0	1	1	1	3	0	0	1	0	1	0	0	0	0	0	1		1		1	1		2			0
1291	20	1	0	0	0	0	1	0	0	0	0	1	0	0	1	0	1		1		1			1		2	0		0
1292	32	1	1	0	0	0	0	0	0	0	0	1	0	1	1	0	0	1		0		1	1		2			0
1293	35	1	1	1	1	1	1	1	0	1	0	1	0	0	0	0	0	1		0		0	0		2			0
1294	20	1	0	0	1	0	2	0	0	1	1	0	0	0	0	0	0	0		0		0	0		1			0
1295	68	1	1	0	1	0	1	0	0	1	2	1	1	0	0	0	0	1		1		1	1		2			0
1296	57	0	1	1	1	1	2	0	0	1	2	1	0	0	1	0	1		1		1			0		1	0		0
1297	22	1	0	0	1	0	2	0	0	1	1	1	1	1	0	0	0	1		0		0	0		1			0
1298	21	1	0	0	1	0	3	0	0	1	1	1	1	1	1	0	0	1		0		1	1		1			0
1299	18	1	0	0	1	0	1	0	0	1	1	1	0	0	0	0	0	1		0		1	1		1			0
1300	23	1	0	0	1	1	2	0	0	1	0	1	0	0	1	0	0	1		1		0	0		1			0
1301	54	1	1	1	1	1	2	0	0	1	2	0	1	1	0	0	0	0		0		0	0		2			0
1302	19	1	0	0	1	0	2	1	0	1	1	1	0	0	0	0	0	1		1		0	0		1			0
1303	22	1	0	0	0	0	2	0	0	1	0	1	0	0	0	0	0	1		0		1	1		2			0
1304	22	1	0	0	1	0	0	1	0	1	2	1	0	0	0	0	0	1		0		1	1		1			0
1305	19	1	0	0	1	0	3	2	0	0	0	1	0	0	1	0	0	1		1		1	1		2			0
1306	23	0	0	0	1	0	0	0	0	1	1	1	0	0	0	0	0	1		0		0	0		1			0
1307	18	0	0	0	0	1	1	0	0	1	0	1	1	0	1	0	1		1		1			1		1	0		0
1308	23	0	0	0	1	0	0	0	0	1	0	0	1	1	1	0	0	1		1		1	1		1			0
1309	19	1	0	0	0	0	0	2	0	1	0	1	1	1	1	0	0	1		1		1	1		2			0
1310	32	0	1	1	1	1	1	2	0	1	2	0	0	0	0	0	0	1		0		0	0		2			0
1311	27	1	0	0	1	0	0	1	0	0	1	1	0	0	0	0	0	1		0		1	1		1			0
1312	20	0	0	0	0	0	2	2	0	0	2	1	0	1	0	0	0	1		0		0	0		1			0
1313	20	1	0	0	1	0	3	2	0	0	0	1	0	0	0	0	0	1		0		0	0		2			0
1314	56	1	1	1	1	1	1	2	0	1	1	1	1	0	0	0	1		1		1			1		0	1		1
1315	20	1	0	0	1	0	3	0	0	1	2	1	0	1	0	0	0	1		0		1	1		1			0
1316	23	0	0	0	1	0	3	1	0	0	2	0	0	0	0	0	0	0		0		0	0		1			0
1317	23	1	0	0	1	0	3	0	0	1	0	1	0	0	0	0	0	1		1		1	1		2			0
1318	24	0	0	0	1	0	0	1	0	1	1	1	0	0	0	0	0	1		0		0	0		1			0
1319	38	1	1	0	1	1	1	0	0	1	2	0	1	1	0	0	0	1		0		1	1		1			0
1320	20	1	0	0	1	0	1	2	0	1	1	1	0	0	1	0	0	1		1		1	1		2			0
1321	40	1	1	1	1	0	3	0	0	1	2	1	0	1	0	0	0	1		0		1	1		0			1
1323	24	0	0	0	1	1	3	0	0	1	0	1	0	0	0	0	0	0		0		0	0		1			0
1324	26	0	0	0	1	0	0	1	0	1	1	1	0	1	1	0	0	1		1		1	1		1			0
1325	51	1	1	0	1	1	1	1	0	1	2	1	1	0	0	0	0	1		1		1	1		2			0
1326	49	1	1	1	1	1	1	0	0	1	0	1	1	1	1	0	0	1		0		1	1		0			0
1327	19	1	0	0	0	0	2	0	0	1	1	0	0	0	0	0	0	1		0		0	0		2			0
1328	23	1	0	0	1	0	1	1	0	0	1	1	0	0	0	0	0	1		1		1	1		0			0
1329	47	1	1	1	1	1	1	0	0	1	0	1	0	0	1	0	0	0		0		0	0		0			0
1330	24	1	0	0	1	1	1	1	0	1	1	0	0	1	0	0	0	1		0		0	0		1			0
1332	54	1	1	1	1	1	1	0	0	1	2	1	1	1	0	0	0	1		0		0	0		1			0
1333	21	1	0	0	0	0	1	0	0	1	1	1	0	0	0	0	0	1		0		0	0		1			0
1334	25	1	0	0	1	0	3	0	0	1	1	0	0	0	0	0	0	1		0		0	0		1			0
1335	23	1	0	0	1	0	0	0	0	1	1	0	1	1	1	0	0	0		0		0	0		0			0
1336	20	1	0	0	1	0	3	0	0	0	1	1	0	0	0	0	0	1		1		1	1		1			0
1337	23	0	0	0	0	0	0	0	0	1	1	1	0	1	0	0	0	1		0		0	0		0			0
1338	40	0	1	0	1	1	3	2	0	1	1	1	1	1	0	0	1		1		1			1		0	0		1
1339	18	1	0	0	1	0	2	0	0	1	0	1	0	1	0	0	0	1		0		0	0		2			0
1340	19	1	0	0	1	0	2	0	0	0	1	1	1	1	0	0	0	1		0		1	1		2			0
1341	26	1	0	0	1	0	0	2	0	1	1	1	0	1	0	0	0	1		1		0	0		0			0
1342	26	1	0	0	1	0	0	0	0	0	1	1	0	1	0	0	0	0		0		1	1		1			0
1343	20	1	0	0	1	0	0	0	0	1	1	1	0	0	0	0	0	1		1		1	1		1			0
1344	19	1	0	0	1	0	3	0	0	1	2	0	0	1	0	0	0	1		0		1	1		1			0
1346	19	0	0	0	1	0	0	0	0	1	2	0	0	0	1	0	0	1		0		1	1		1			0
1347	35	0	1	0	1	1	1	1	0	1	1	1	0	1	1	0	1		1		1			0		1	0		0
1348	38	1	1	0	1	1	1	1	0	1	2	0	0	1	1	0	0	1		0		0	0		1			0
1349	20	0	0	1	0	1	2	0	0	1	2	1	0	0	0	0	0	1		0		1	1		1			1
1350	68	0	1	1	1	0	1	0	0	1	0	1	1	0	1	0	0	1		0		1	1		2			0
1351	19	1	0	0	0	0	3	0	0	1	1	1	0	0	0	0	0	1		0		1	1		1			0
1352	25	1	0	0	0	0	3	0	0	1	0	1	0	1	0	0	0	1		0		1	1		1			0
1353	20	0	0	0	0	0	2	0	0	1	1	0	1	1	0	0	0	1		0		0	0		2			0
1354	53	1	1	1	1	1	1	1	0	1	0	1	0	1	0	0	0	1		0		0	0		1			0
1355	19	1	0	0	0	0	2	0	0	1	1	1	0	0	0	0	0	1		0		0	0		1			0
1356	25	1	0	0	1	1	3	0	0	0	1	1	0	1	0	0	0	1		0		1	1		2			0
1357	23	0	0	0	1	0	0	0	0	0	0	0	0	1	0	0	0	0		0		1	1		2			0
1358	20	0	0	0	0	0	0	1	0	1	1	0	0	1	0	0	0	0		0		1	1		1			0
1359	20	1	0	0	1	0	3	0	0	0	1	0	0	1	1	0	0	1		0		0	0		2			0
1360	23	1	0	0	1	1	3	1	0	1	0	1	0	1	0	0	0	1		0		1	1		2			0
1361	25	0	0	0	1	0	0	1	0	1	2	1	0	0	0	0	0	0		0		0	0		1			0
1362	24	0	0	0	0	0	0	0	0	1	0	0	0	1	1	0	0	1		0		0	0		1			0
1363	22	1	0	1	1	0	3	0	0	1	1	1	0	1	1	0	0	1		1		1	1		2			0
1364	30	0	1	0	1	1	2	0	0	1	1	1	1	0	1	0	1		0		1			1		2	0		0
1365	24	1	0	0	0	0	0	1	0	1	1	0	0	1	1	0	0	1		1		1	1		2			0
1366	24	1	0	0	1	0	3	1	0	0	0	1	0	0	0	0	0	1		0		1	1		2			0
1367	23	0	0	0	1	0	1	0	0	1	1	0	0	0	1	0	0	1		0		0	0		1			0
1368	39	1	1	0	1	1	1	0	0	1	2	0	0	0	0	0	0	1		0		0	0		1			0
1369	25	1	0	0	1	0	0	0	0	0	2	0	0	1	0	0	0	1		0		0	0		2			0
1370	23	1	0	0	0	0	3	1	0	1	1	1	1	1	0	0	0	1		0		0	0		1			0
1371	21	1	0	0	1	0	3	1	0	0	0	1	0	1	0	0	0	1		1		1	1		2			0
1372	29	1	0	0	1	1	1	1	0	1	2	0	0	1	0	0	0	1		0		0	0		1			0
1373	30	1	1	0	1	1	1	1	0	1	2	0	0	1	1	0	1		1		1			1		0	0		1
1374	30	1	1	0	1	1	1	1	0	1	2	0	0	1	0	0	0	1		0		1	1		1			0
1375	37	0	1	1	1	1	1	0	0	1	1	0	0	0	0	0	0	0		0		0	0		1			0
1376	26	0	0	0	1	0	0	1	0	1	1	0	0	1	1	0	0	1		1		1	1		1			0
1377	23	0	0	0	1	0	0	0	0	0	1	0	0	0	1	0	0	0		0		0	0		1			0
1378	18	1	0	0	0	0	3	0	0	0	0	1	0	1	0	0	0	0		0		0	0		2			0
1379	23	0	0	0	1	0	3	0	0	1	0	0	0	0	0	0	0	0		0		0	0		2			0
1380	48	1	1	1	1	1	1	0	0	1	2	0	0	0	0	0	0	1		1		1	1		2			0
1381	23	1	0	0	1	0	0	0	0	1	2	0	1	0	0	0	0	0		1		1	1		1			1
1382	33	0	1	0	1	0	3	1	0	1	2	0	0	1	1	0	0	1		0		0	0		1			0
1383	18	1	0	0	0	0	0	0	0	1	0	1	0	0	0	0	0	0		0		1	1		0			0
1384	40	0	1	1	1	1	1	1	0	1	2	1	0	0	0	0	0	1		0		1	1		2			0
1385	24	1	0	0	1	0	0	1	0	1	1	0	0	0	0	0	0	1		0		0	0		1			0
1386	39	1	1	1	1	1	2	0	0	1	2	0	0	1	0	0	0	1		0		0	0		1			0
1387	27	1	0	0	1	0	0	0	0	1	1	0	0	0	0	0	0	1		0		1	1		1			0
1388	57	0	1	1	1	1	2	0	0	1	2	1	0	0	1	0	1		1		1			0		1	0		0
1389	23	0	0	0	1	0	3	2	0	1	0	1	0	0	0	0	0	1		1		1	1		2			0
1390	27	1	0	0	1	0	3	0	0	1	2	0	0	1	1	0	0	1		0		0	0		1			0
1391	21	1	0	0	1	0	2	0	0	1	1	0	0	0	0	0	0	1		1		0	0		1			0
1392	21	0	0	0	1	0	3	0	0	1	1	0	0	1	0	0	0	0		0		0	0		1			0
1393	21	1	0	0	1	0	0	0	0	1	1	0	1	1	0	0	0	1		1		1	1		2			0
1395	29	0	0	0	0	1	3	1	0	0	0	1	0	0	0	0	0	1		0		1	1		0			0
1396	30	1	1	0	1	1	0	1	0	0	2	0	0	0	0	0	0	1		0		1	1		2			0
1397	50	1	1	1	0	1	0	1	0	0	2	1	1	0	0	0	0	1		0		1	1		1			0
1398	31	0	1	0	1	1	1	0	0	1	1	1	0	0	0	0	0	0		0		0	0		2			0
1399	24	0	0	0	1	0	1	1	0	1	0	1	0	1	0	0	0	0		0		0	0		1			0
1400	22	1	0	0	1	0	1	0	0	1	1	1	0	0	0	0	0	0		0		1	1		1			0
1401	26	1	0	0	0	0	3	1	0	1	1	0	0	1	1	0	0	1		0		0	0		1			0
1402	29	1	0	1	1	0	0	1	0	1	2	0	0	0	0	0	0	1		0		1	1		1			0
1403	63	1	1	1	1	0	1	0	0	1	1	1	1	1	0	0	0	1		1		1	1		0			0
1404	29	1	0	0	1	0	0	0	0	1	1	1	0	1	1	1	0	1		1		1	1		1			0
1405	36	1	1	1	1	1	1	2	0	1	0	1	0	0	1	1	0	1		1		1	1		2			0
1406	23	0	0	0	1	0	0	1	0	1	1	1	0	0	0	0	0	1		0		1	1		1			0
1407	31	1	1	0	1	0	0	1	0	0	2	1	0	0	0	0	0	1		0		1	1		2			0
1408	41	1	1	1	1	1	1	2	0	1	1	1	0	0	0	0	0	1		1		1	1		0			1
1409	43	1	1	1	1	0	1	1	0	1	1	0	1	0	0	0	0	1		0		1	1		0			0
1410	35	0	1	1	1	1	1	0	0	1	0	1	0	1	0	0	0	1		0		1	1		1			0
1411	22	0	0	0	0	1	3	0	0	1	2	1	0	0	0	0	0	0		0		0	0		2			0
1412	21	1	0	0	0	0	3	1	0	1	2	0	0	1	1	0	0	1		1		1	1		1			0
1413	26	1	0	0	1	1	0	1	0	1	1	1	0	0	0	0	0	1		0		1	1		2			0
1414	20	1	0	0	0	0	3	1	0	1	1	1	0	1	0	0	0	0		0		1	1		2			0
1415	44	1	1	1	1	1	1	2	0	0	0	1	1	1	1	0	1		1		1			1		1	0		0
1416	20	0	0	0	0	0	2	2	0	1	1	0	0	1	0	0	0	1		1		0	0		1			0
1417	20	0	0	0	1	0	1	0	0	1	1	1	0	0	0	0	0	1		1		1	1		0			0
1418	20	0	0	1	1	0	0	0	0	1	1	0	0	1	1	0	1		1		1			1		2	0		0
1419	19	1	0	0	0	0	2	1	0	1	1	1	0	0	1	0	1		0		1			0		1	0		0
1420	20	1	0	0	0	0	3	1	0	0	0	1	1	0	0	0	0	0		1		0	0		2			0
1421	18	1	0	0	0	0	3	1	0	1	1	1	1	1	1	0	0	1		1		1	1		1			0
1422	40	1	1	1	1	1	1	1	0	1	0	1	0	1	0	0	0	1		0		1	1		1			0
1423	19	0	0	0	1	1	0	1	0	1	2	1	1	1	0	0	0	1		0		0	0		2			0
1424	20	1	0	0	0	0	3	1	0	1	0	0	1	1	1	0	1		0		0			1		2	0		0
1425	18	1	0	0	0	0	3	1	0	1	0	1	0	1	0	0	0	1		0		1	1		2			0
1426	19	1	0	0	0	0	3	1	0	1	0	1	0	0	0	0	0	1		1		0	0		2			0
1427	20	1	0	0	1	0	3	1	0	1	1	1	0	0	0	0	0	1		0		0	0		1			0
1428	21	1	0	0	0	0	3	0	0	1	1	1	0	1	0	0	0	1		0		1	1		1			0
1429	19	0	0	0	0	0	0	1	0	1	0	1	0	0	1	0	0	1		0		1	1		2			0
1430	20	1	0	0	0	0	3	1	0	1	1	1	0	1	1	0	0	1		1		1	1		1			0
1431	23	0	0	0	0	1	3	1	0	0	0	0	0	1	0	0	0	1		0		0	0		2			0
1433	19	0	0	0	0	0	0	1	0	1	0	1	0	0	0	0	0	1		1		0	0		2			0
1434	18	1	0	0	0	0	2	1	0	1	0	1	0	1	0	0	0	1		0		0	0		1			0
1435	22	1	0	0	0	0	2	0	0	1	0	1	0	0	0	0	0	1		1		1	1		1			0
1436	19	1	0	0	1	0	3	1	0	1	1	1	0	1	1	0	0	1		0		1	1		1			0
1437	20	1	0	0	0	0	0	1	0	0	0	1	1	1	1	0	0	1		1		1	1		2			0
1438	19	1	0	0	0	0	2	1	0	1	1	1	0	0	0	0	0	1		0		1	1		2			0
1439	28	1	0	0	1	0	3	1	0	0	0	1	0	1	1	0	0	1		1		1	1		0			0
1440	19	1	0	0	1	0	3	1	0	1	1	1	0	0	0	0	0	1		0		1	1		1			0
1441	19	0	0	0	0	0	0	1	0	1	0	1	0	1	0	0	0	1		0		0	0		2			0
1442	19	1	0	0	1	0	1	0	0	1	1	1	0	1	1	0	0	1		1		1	1		2			0
1443	52	1	1	1	0	1	1	0	0	0	2	1	0	0	1	0	0	1		1		1	1		2			0
1444	20	1	0	0	1	0	0	1	0	0	2	1	0	0	0	0	0	1		0		1	1		0			1
1445	22	0	0	0	1	1	0	1	0	1	0	1	0	1	0	0	0	1		0		0	0		1			0
1446	53	1	1	1	1	1	1	2	0	1	2	1	0	0	1	0	1		1		1			1		1	0		0
1447	19	1	0	0	0	0	1	1	0	1	1	1	0	1	0	0	0	0		1		1	1		2			0
1448	37	0	1	1	1	1	3	1	0	1	2	1	0	0	0	0	0	1		0		1	1		1			0
1449	24	1	0	0	1	0	3	1	0	0	2	1	0	0	0	0	0	0		0		1	1		2			0
1450	38	1	1	1	1	0	1	1	0	0	0	1	0	0	0	0	0	1		0		1	1		1			0
1451	22	1	0	0	0	0	2	0	0	1	1	0	0	0	1	0	0	1		0		1	1		1			0
1452	19	0	0	0	1	0	2	0	0	1	2	1	0	0	1	0	1		1		0			0		2	0		0
1453	20	0	0	0	0	0	3	1	0	1	1	1	1	0	1	0	0	0		0		1	1		1			0
1454	53	1	1	1	0	1	3	0	0	0	1	1	0	0	1	0	0	1		0		1	1		1			0
1455	20	1	0	0	1	0	0	1	0	0	2	1	0	1	1	0	0	1		0		1	1		1			0
1456	20	1	0	0	1	0	1	2	0	1	1	1	0	0	1	0	0	1		1		1	1		2			0
1457	28	1	0	0	1	1	0	0	0	1	2	0	0	1	1	0	0	1		1		1	1		1			0
1458	22	0	0	0	1	1	1	1	0	0	0	1	0	0	0	0	0	1		1		1	1		0			1
1459	19	0	0	0	0	0	0	1	0	1	0	1	0	0	0	0	0	1		1		0	0		2			0
1460	22	1	0	0	1	0	2	0	0	1	1	0	0	1	0	0	0	1		0		1	1		1			0
1461	36	1	1	0	1	1	0	0	0	1	2	0	0	1	1	0	1		1		1			1		1	0		0
1462	25	1	0	0	1	1	3	1	0	0	0	0	0	0	1	0	1		1		1			1		2	0		0
1463	23	1	0	0	1	1	1	2	0	1	2	1	0	1	0	0	0	0		1		1	1		2			0
1464	20	0	0	0	1	0	2	1	0	1	0	0	0	0	0	0	0	0		0		0	0		2			0
1465	20	1	0	0	0	0	0	1	0	1	1	1	1	1	1	0	0	1		1		1	1		1			0
1466	24	0	0	0	1	0	3	1	0	0	1	1	0	1	1	0	0	1		0		0	0		1			0
1467	24	1	0	0	1	1	1	0	0	1	2	0	0	0	0	0	0	1		0		0	0		1			0
1468	21	1	0	0	0	0	3	1	0	1	1	0	1	1	1	0	0	1		0		0	0		1			0
1469	19	0	0	0	1	0	0	1	0	1	1	0	1	0	0	0	0	1		0		0	0		1			0
1470	27	0	0	0	1	1	0	1	0	1	0	1	0	1	1	0	1		0		1			1		1	0		0
1471	44	1	1	1	0	1	1	1	0	1	2	1	1	1	1	0	1		0		0			0		1	0		0
1472	28	0	0	0	1	1	0	0	0	1	0	0	0	0	0	0	0	0		0		1	1		2			0
1473	27	0	0	0	1	1	2	0	0	1	2	1	0	0	0	0	0	0		0		0	0		1			1
1474	29	1	0	0	1	1	1	1	0	1	2	0	0	1	0	0	0	1		0		0	0		2			0
1475	35	1	1	0	1	1	1	1	0	0	2	1	0	0	0	0	0	1		0		1	1		2			0
1476	30	1	1	0	1	1	3	1	0	0	1	1	0	0	0	0	0	1		0		1	1		2			0
1477	26	1	0	0	1	0	0	1	0	0	2	1	0	0	1	0	0	1		0		0	0		1			0
1478	20	1	0	0	0	0	1	1	0	1	1	1	0	1	0	0	0	1		1		1	1		1			0
1479	23	0	0	0	1	1	3	0	0	1	0	1	0	0	0	0	0	0		0		0	0		2			0
1480	60	0	1	1	1	1	1	1	0	1	0	1	0	1	0	0	0	1		0		1	1		1			0
1481	24	0	0	0	1	0	1	1	0	1	1	0	0	0	1	0	0	0		0		0	0		1			0
1482	54	1	1	1	1	1	1	1	0	1	2	1	0	0	0	0	0	1		0		1	1		0			0
1483	19	1	0	0	1	0	0	1	0	1	0	1	0	1	0	0	0	1		0		1	1		2			0
1484	19	1	0	0	0	0	3	1	0	1	1	1	0	0	0	0	0	1		0		0	0		1			0
1485	19	1	0	0	0	0	0	1	0	1	0	1	0	0	0	0	0	1		0		1	1		2			0
1486	24	1	0	0	1	0	0	0	0	1	1	0	0	1	0	0	0	0		0		0	0		1			0
1487	19	1	0	0	0	0	1	1	0	1	1	1	0	1	1	0	1		0		1			1		2	0		0
1488	19	1	0	0	0	0	2	0	0	1	1	1	0	0	0	0	0	1		0		1	1		1			0
1489	20	1	0	0	0	0	0	0	0	1	1	1	0	0	1	0	0	1		0		0	0		1			0
1490	22	1	0	0	1	0	3	0	0	1	1	0	0	1	0	0	0	1		0		0	0		1			0
1491	20	0	0	0	1	0	1	0	0	1	1	1	0	0	0	0	0	1		1		1	1		0			0
1492	22	0	0	0	1	0	0	1	0	1	0	1	0	1	1	0	0	0		0		1	1		1			0
1493	23	0	0	0	1	0	0	0	0	1	1	0	0	0	0	0	0	0		0		0	0		1			0
1494	20	1	0	0	0	0	0	1	0	1	1	1	1	1	0	0	0	1		0		0	0		0			0
1495	32	0	1	0	1	1	0	1	0	1	1	0	0	0	0	0	0	1		0		1	1		1			0
1496	49	1	1	0	1	1	1	1	0	0	1	1	0	0	0	0	0	1		0		0	0		0			0
1497	55	0	1	0	1	1	1	1	0	1	2	0	0	0	0	0	0	1		0		1	1		1			0
1499	23	0	0	0	1	1	0	1	0	0	1	0	0	1	0	0	1		1		1			1		1	0		0
1500	20	1	0	0	1	0	0	0	0	1	2	1	0	0	0	0	0	1		0		1	1		2			0
1501	29	0	0	0	1	1	1	0	0	1	0	0	0	0	0	0	0	1		0		0	0		2			0
1502	22	0	0	0	1	0	3	1	0	1	0	1	0	1	0	0	0	1		0		1	1		1			0
1503	48	1	1	1	1	0	3	1	0	0	2	1	0	0	0	0	0	1		0		1	1		1			0
1504	41	0	1	0	1	1	1	1	0	1	0	1	0	1	0	0	0	1		1		1	1		1			0
1505	19	0	0	0	1	0	3	1	0	0	0	0	0	0	0	0	0	1		0		1	1		1			0
1506	20	0	0	0	1	0	2	0	0	1	1	0	0	1	0	0	0	1		0		1	1		1			0
1507	18	1	0	0	0	0	0	1	0	0	0	1	0	0	0	0	0	1		0		1	1		1			0
1508	18	0	0	0	1	0	0	1	0	0	0	1	0	1	1	0	0	1		1		1	1		1			1
1509	23	0	0	0	1	0	3	1	0	1	2	0	0	1	0	0	0	0		0		1	1		1			0
1510	27	0	0	0	1	0	0	1	0	0	1	1	0	0	0	0	0	1		0		1	1		1			0
1511	20	1	0	0	1	0	3	1	0	1	0	1	1	1	0	0	0	1		0		1	1		2			0
1512	19	1	0	0	1	0	0	1	0	1	1	1	0	0	0	0	0	0		1		1	1		0			0
1513	18	1	0	0	1	0	0	0	0	0	1	1	1	0	0	0	0	1		0		1	1		0			0
1514	19	1	0	0	1	0	0	1	0	0	1	1	0	0	0	0	0	0		0		1	1		1			0
1515	18	1	0	0	1	0	0	1	0	1	1	1	0	0	0	0	0	1		0		0	0		1			0
1516	23	0	0	0	1	0	3	2	0	1	0	1	0	0	0	0	0	1		1		1	1		2			0
1517	20	1	0	0	1	0	3	1	0	1	0	1	0	0	1	0	0	1		0		1	1		1			0
1518	20	1	0	0	0	0	0	2	0	1	1	1	0	1	0	0	0	1		0		0	0		1			0
1519	22	0	0	0	0	0	0	0	0	1	1	0	0	0	0	0	0	1		0		0	0		1			0
1520	23	0	0	0	0	0	0	0	0	1	1	0	1	1	1	0	0	1		0		0	0		1			0
1521	20	1	0	0	1	0	0	1	0	1	1	1	0	1	0	0	0	1		0		1	1		1			0
1522	21	0	0	0	0	0	0	1	0	0	1	0	0	1	1	0	0	0		0		1	1		1			0
1523	20	1	0	0	1	0	3	0	0	0	1	0	0	1	1	0	0	1		0		0	0		2			0
1524	23	1	0	0	1	0	1	1	0	1	1	0	0	0	1	0	0	1		1		0	0		2			0
1525	20	0	0	0	1	0	0	1	0	1	0	1	0	0	1	0	0	0		0		1	1		1			0
1526	18	1	0	0	1	0	0	1	0	1	0	1	0	0	0	0	0	1		1		1	1		1			0
1527	23	1	0	0	1	1	1	1	0	1	2	1	0	1	0	0	0	1		0		1	1		0			0
1528	26	0	0	0	1	1	2	1	0	1	1	1	0	0	1	0	1		1		1			0		1	0		0
1529	23	0	0	0	1	0	0	1	0	1	0	1	0	1	0	0	0	1		0		1	1		0			0
1530	22	1	0	0	0	0	3	2	0	1	1	1	1	1	1	0	0	1		0		0	0		1			0
1531	19	0	0	0	1	0	3	1	0	1	1	1	0	0	0	0	0	1		0		1	1		0			1
1532	37	0	1	0	1	1	3	1	0	1	1	1	0	0	1	1	0	1		0		1	1		1			1
1533	20	1	0	0	1	0	3	1	0	1	0	1	0	0	0	0	0	1		0		1	1		2			0
1534	28	0	0	0	1	0	0	1	0	0	1	1	0	0	0	0	0	0		0		1	1		2			0
1535	24	1	0	0	1	1	1	1	0	1	2	0	0	1	0	0	0	1		0		1	1		1			0
1536	20	0	0	0	0	0	0	1	0	0	1	1	0	0	0	0	0	0		0		1	1		2			0
1537	19	1	0	0	1	0	0	1	0	0	0	1	0	0	0	0	0	1		0		0	0		0			1
1538	20	0	0	0	0	0	2	1	0	1	1	1	0	0	0	0	0	1		0		1	1		1			0
1539	22	0	0	0	1	0	3	0	0	1	1	0	0	1	0	0	0	1		0		0	0		1			0
1540	28	0	0	0	1	0	3	0	0	1	1	0	0	1	0	0	0	0		0		0	0		1			0
1541	23	0	0	0	1	1	1	1	0	1	0	1	0	0	0	0	0	1		0		0	0		1			0
1542	21	0	0	0	1	0	3	0	0	1	1	1	0	0	1	0	1		1		1			1		2	0		0
1543	23	1	0	0	1	0	0	1	0	0	1	0	0	1	0	0	0	1		0		1	1		1			0
1544	23	1	0	0	1	0	1	1	0	1	1	0	0	1	1	0	1		0		0			1		1	0		0
1545	19	0	0	0	0	0	3	0	0	1	1	1	0	0	1	0	0	0		1		1	1		1			0
1546	18	1	0	0	0	0	1	0	0	1	1	1	0	1	1	0	0	1		0		0	0		1			0
1547	28	1	0	1	1	1	0	0	0	1	1	0	0	0	0	0	0	1		0		0	0		1			0
1548	18	1	0	0	0	0	1	0	0	1	1	1	0	1	0	0	0	1		0		1	1		1			0
1549	48	1	1	1	0	1	0	0	0	1	0	1	1	1	1	0	0	1		1		1	1		0			0
1550	20	0	0	0	0	0	3	1	0	0	0	1	0	0	0	0	0	0		0		0	0		2			0
1551	22	0	0	0	1	0	0	1	0	0	2	1	0	1	0	0	0	1		0		1	1		2			0
1552	23	1	0	0	1	0	3	1	0	1	0	1	0	1	0	0	0	0		0		1	1		1			0
1553	19	0	0	0	0	0	3	0	0	1	1	0	0	0	0	0	0	1		0		0	0		1			0
1554	18	1	0	0	1	0	3	1	0	1	1	0	1	1	0	0	0	1		0		1	1		1			0
1555	23	1	0	0	1	0	0	0	0	1	1	1	0	0	0	0	0	0		1		1	1		2			1
1556	31	0	1	0	1	1	1	0	0	1	1	1	0	1	1	0	0	0		0		0	0		2			0
1557	23	1	0	0	1	0	2	0	0	0	1	1	0	1	0	0	0	1		0		0	0		1			0
1558	20	0	0	0	1	0	2	0	0	1	1	1	0	1	0	0	0	1		1		0	0		1			0
1559	24	1	0	0	1	1	1	0	0	0	1	1	0	1	0	0	0	0		0		0	0		1			0
1560	27	0	0	0	1	1	1	1	0	1	2	1	0	0	0	0	0	0		0		1	1		1			0
1561	24	0	0	0	1	1	0	1	0	1	0	1	0	0	0	0	0	1		0		1	1		1			0
1562	21	1	0	0	1	0	0	1	0	0	0	1	0	1	0	0	0	1		0		1	1		0			0
1563	35	0	1	0	1	1	3	0	0	1	2	1	0	1	0	0	0	1		0		1	1		2			0
1564	22	0	0	0	1	0	3	0	0	1	1	1	0	0	0	0	0	1		0		0	0		1			0
1565	19	1	0	0	1	0	3	0	0	1	1	1	0	1	1	0	0	1		1		1	1		2			0
1566	22	0	0	0	1	0	3	0	0	1	0	1	1	0	0	0	0	0		0		0	0		1			0
1567	19	1	0	0	1	0	3	0	0	1	0	1	0	1	0	0	0	1		0		0	0		1			0
1568	19	1	0	0	0	0	2	0	0	1	1	1	0	0	1	0	0	1		0		0	0		1			0
1569	24	1	0	0	1	0	1	1	0	0	1	1	0	1	1	0	0	1		1		1	1		2			0
1570	45	0	1	0	1	1	3	0	0	1	0	1	1	0	1	0	0	0		1		1	1		0			1
1571	25	1	0	0	1	0	0	0	0	1	1	0	0	0	0	0	0	1		0		0	0		2			0
1572	18	1	0	0	0	0	1	0	0	1	1	1	0	1	1	0	0	1		1		0	0		2			0
1573	22	1	0	0	0	0	3	0	0	1	1	0	0	0	0	0	0	0		0		1	1		1			0
1574	21	0	0	0	1	0	3	0	0	1	0	1	0	0	0	0	0	1		0		0	0		2			0
1575	19	0	0	0	1	0	3	1	0	0	1	1	0	0	1	0	0	0		0		1	1		1			0
1576	30	0	1	0	1	1	1	0	0	1	2	0	0	0	0	0	0	1		0		0	0		1			0
1577	22	1	0	0	1	0	3	1	0	1	1	0	0	1	0	0	0	1		0		0	0		0			0
1578	21	0	0	0	1	0	3	0	0	1	0	1	1	0	0	0	0	0		1		1	1		2			0
1579	21	1	0	0	0	0	3	0	0	0	1	1	0	0	0	0	0	1		0		0	0		1			0
1580	19	1	0	0	0	0	1	0	0	1	2	1	0	0	1	0	0	1		0		0	0		1			0
1581	19	0	0	0	0	0	0	1	0	1	0	1	0	1	0	0	0	1		0		0	0		1			0
1582	19	0	0	0	1	0	0	1	0	1	1	0	1	1	0	0	0	0		1		0	0		1			0
1583	23	1	0	0	1	0	0	1	0	0	2	1	0	1	0	0	0	1		0		1	1		0			1
1584	19	1	0	0	0	0	0	0	0	1	0	1	0	1	0	0	0	1		0		1	1		1			0
1585	25	1	0	0	1	1	2	1	0	1	0	1	0	0	1	0	0	1		1		1	1		0			0
1586	23	1	0	0	1	0	0	1	0	0	1	1	0	1	0	0	0	1		0		1	1		1			0
1587	22	1	0	0	1	0	3	0	0	0	1	1	0	1	1	0	0	1		0		1	1		2			0
1588	19	1	0	0	1	0	0	1	0	1	1	1	0	1	0	0	0	1		0		0	0		2			0
1589	18	1	0	0	0	0	0	1	0	0	1	0	0	0	1	0	0	0		0		0	0		1			0
1590	21	1	0	0	1	0	0	0	0	1	1	1	1	1	1	0	0	1		0		1	1		1			0
1591	21	0	0	0	0	0	3	0	0	1	1	0	0	1	1	0	0	0		1		1	1		1			0
1592	21	1	0	0	1	0	3	1	0	1	1	0	0	1	0	0	0	0		0		1	1		1			0
1593	22	1	0	0	1	0	3	1	0	1	0	1	0	0	0	0	0	1		0		0	0		2			0
1594	42	1	1	0	1	1	1	0	0	1	0	0	1	1	0	0	0	1		1		1	1		2			0
1595	27	0	0	0	1	0	0	1	0	0	2	0	0	1	0	0	0	0		0		0	0		1			0
1596	22	0	0	0	1	0	3	0	0	1	1	0	0	0	1	0	1		1		1			1		1	0		0
1597	21	0	0	0	1	0	0	1	0	0	1	1	0	0	0	0	0	1		0		1	1		2			0
1598	23	1	0	0	1	0	3	1	0	0	1	1	0	1	1	0	0	0		0		1	1		2			0
1599	20	1	0	0	0	0	1	1	0	1	1	1	0	1	1	0	0	1		0		0	0		1			0
1600	22	0	0	0	1	0	1	0	0	1	1	0	1	1	1	0	0	1		0		0	0		1			0
1601	19	1	0	0	0	0	1	0	0	1	1	1	0	0	0	0	0	1		0		0	0		2			0
1602	22	1	0	0	1	0	2	0	0	1	1	0	0	0	0	0	0	1		0		0	0		1			0
1603	60	1	1	1	1	1	1	1	0	1	0	1	1	0	0	0	0	0		0		1	1		1			0
1604	58	0	1	1	1	1	1	0	0	1	2	1	0	0	0	0	0	1		0		1	1		0			0
1605	20	1	0	0	1	0	3	0	0	1	2	1	0	0	0	0	0	1		0		1	1		1			0
1606	19	1	0	0	1	0	3	1	0	1	1	1	0	1	0	0	0	1		0		1	1		2			0
1607	20	1	0	0	1	0	0	1	0	1	1	1	0	0	0	0	0	1		0		0	0		2			0
1608	35	0	1	0	1	1	1	0	0	1	0	1	1	1	0	0	0	1		0		1	1		1			0
1609	20	1	0	0	1	0	3	0	0	1	1	1	1	1	0	0	0	0		0		0	0		1			0
1610	27	1	0	1	1	1	1	0	0	1	1	1	0	0	0	0	0	1		0		0	0		2			0
1611	21	0	0	0	1	0	0	0	0	0	0	1	0	0	0	0	0	1		0		1	1		1			0
1612	23	0	0	0	1	0	2	0	0	1	1	0	0	1	0	0	0	0		0		0	0		1			0
1613	23	1	0	0	1	1	2	0	0	1	0	0	0	1	0	0	0	1		0		0	0		1			0
1614	35	1	1	0	1	1	3	0	0	1	2	0	0	0	0	0	1		1		1			1		1	0		0
1615	20	1	0	0	1	0	3	0	0	0	0	0	0	0	1	0	1		1		1			1		2	0		0
1616	46	1	1	1	1	1	1	0	0	1	2	1	0	0	1	0	0	1		0		1	1		0			0
1617	43	1	1	1	1	1	1	0	0	1	1	0	1	1	0	0	0	1		1		1	1		2			0
1618	39	0	1	1	1	1	1	0	0	1	0	1	0	0	0	0	0	0		0		0	0		1			0
1619	24	1	0	0	1	0	0	0	0	1	1	0	0	1	0	0	0	0		0		0	0		1			0
1620	36	1	1	1	1	1	1	0	0	1	2	0	0	0	1	0	0	1		0		0	0		1			0
1621	26	0	0	0	1	0	3	0	0	1	1	1	0	0	0	0	0	1		0		0	0		1			0
1622	63	1	1	1	1	1	1	0	0	1	0	1	1	1	0	0	0	1		0		1	1		0			0
1623	34	1	1	1	1	0	0	1	0	0	2	1	0	0	0	0	0	0		0		0	0		0			1
1624	49	1	1	1	1	1	1	0	0	1	2	1	0	1	0	0	0	1		0		0	0		0			0
1625	24	1	0	0	1	0	0	0	0	1	0	1	0	1	0	0	0	0		0		1	1		1			0
1626	21	1	0	0	0	0	3	1	0	1	1	0	0	0	0	0	0	0		0		0	0		1			0
1627	20	0	0	0	1	0	3	0	0	1	1	0	0	1	0	0	0	1		0		1	1		1			0
1628	59	0	1	1	1	1	1	0	0	1	2	1	1	1	0	0	0	1		0		1	1		2			0
1629	21	1	0	1	1	1	3	0	0	1	1	1	0	1	0	0	0	1		0		0	0		2			0
1630	23	1	0	0	1	0	3	0	0	1	0	1	0	0	1	0	1		1		0			0		1	0		0
1631	50	1	1	0	1	0	2	0	0	1	2	1	0	1	0	0	0	1		0		0	0		1			0
1632	20	1	0	0	0	0	3	1	0	0	1	1	0	0	0	0	0	1		0		1	1		1			0
1633	27	0	0	0	1	1	1	0	0	1	2	1	0	1	1	0	0	1		1		0	0		1			0
1634	24	0	0	0	1	0	0	1	0	0	0	0	1	0	0	0	0	0		0		0	0		0			0
1635	23	0	0	0	1	0	3	0	0	1	0	1	0	0	0	0	0	0		0		1	1		2			0
1636	21	1	0	0	1	0	0	1	0	1	1	0	1	1	1	0	1		1		1			1		1	0		0
1638	24	0	0	0	1	0	0	1	0	1	1	1	0	0	1	0	0	0		0		0	0		2			0
1639	23	1	0	0	1	1	0	1	0	0	0	1	0	1	0	0	0	0		1		1	1		2			0
1640	25	0	0	0	0	0	2	0	0	1	2	0	0	1	0	0	0	1		0		0	0		1			0
1641	22	0	0	0	0	0	3	1	0	1	1	1	0	1	0	0	0	1		0		1	1		1			0
1642	20	1	0	0	0	0	1	0	0	1	0	0	0	0	0	0	0	1		0		1	1		1			0
1643	23	1	0	0	1	0	2	0	0	1	0	1	1	1	1	0	0	1		0		1	1		2			0
1644	63	1	1	1	1	0	1	1	0	1	1	1	1	0	0	0	0	1		0		1	1		2			0
1645	23	1	0	0	0	0	0	0	0	1	1	1	0	1	0	0	0	1		0		1	1		1			0
1646	18	1	0	0	0	0	2	1	0	1	0	1	1	1	0	0	0	1		0		0	0		0			1
1647	21	1	0	0	1	0	0	1	0	1	1	0	0	1	0	0	0	1		0		0	0		1			0
1648	21	0	0	0	1	0	3	0	0	1	1	1	0	1	0	0	0	1		0		0	0		1			0
1649	21	0	0	0	1	0	2	0	0	1	1	0	0	1	0	0	0	0		0		1	1		1			0
1650	44	1	1	1	1	1	1	2	0	1	0	1	0	0	0	0	0	0		0		0	0		0			0
1651	27	1	0	0	1	0	0	1	0	1	1	0	0	0	1	0	0	1		0		1	1		1			0
1652	21	0	0	0	1	0	2	0	0	1	1	1	0	0	1	0	0	1		0		1	1		1			0
1653	29	1	0	0	1	1	1	1	0	1	1	1	0	0	0	0	0	1		0		0	0		1			0
1654	23	1	0	0	1	1	2	0	0	1	1	1	0	0	0	0	0	1		1		1	1		0			0
1655	19	1	0	0	0	0	0	1	0	1	0	1	0	0	0	0	0	1		0		1	1		2			0
1656	23	1	0	0	1	0	3	0	0	1	1	1	0	0	0	0	0	1		0		1	1		1			0
1657	31	1	1	0	1	0	3	1	0	1	1	0	0	1	0	0	0	1		0		0	0		2			0
1658	19	1	0	0	1	0	0	1	0	1	2	0	0	1	0	0	0	1		0		1	1		2			0
1659	21	1	0	0	0	0	3	1	0	1	1	0	0	1	0	0	0	1		0		0	0		1			0
1660	19	1	0	0	1	0	0	0	0	0	2	1	1	1	0	0	0	1		0		1	1		1			0
1661	52	0	1	1	1	1	2	0	0	1	1	1	0	0	0	0	1		1		0			0		0	0		0
1662	23	1	0	0	1	1	2	0	0	1	0	1	0	1	0	0	0	1		0		0	0		2			0
1663	20	0	0	0	1	0	1	1	0	0	0	1	0	0	0	0	0	0		1		1	1		0			1
1664	25	1	0	0	1	0	3	0	0	1	1	1	0	1	0	0	0	1		0		0	0		2			0
1665	20	1	0	0	1	0	0	0	0	1	1	0	0	1	0	0	0	1		0		0	0		2			0
1666	25	1	0	0	1	1	3	0	0	1	0	1	0	1	0	0	0	1		0		1	1		1			0
1667	21	0	0	0	1	0	2	1	0	1	0	1	0	0	1	0	1		1		0			1		2	0		0
1668	27	1	0	0	0	0	1	0	0	1	0	1	0	1	0	0	0	1		0		1	1		2			0
1669	23	1	0	0	1	0	3	0	0	1	0	1	0	1	0	0	0	1		0		1	1		2			0
1672	23	1	0	0	1	0	3	0	0	1	0	1	0	0	1	0	1		1		0			0		1	0		0
1673	22	1	0	0	0	0	0	0	0	1	1	1	1	1	1	0	0	1		0		0	0		1			0
1675	19	1	0	0	0	0	3	1	0	1	0	0	0	1	0	0	0	1		0		1	1		1			1
1676	21	0	0	0	0	0	0	0	0	1	1	1	0	0	0	0	0	1		0		1	1		2			0
1677	31	1	1	0	1	0	3	1	0	1	1	0	0	1	0	0	0	1		0		0	0		2			0
1678	19	1	0	0	1	0	1	0	0	1	1	0	0	0	0	0	0	1		0		1	1		1			0
1679	24	0	0	0	1	0	0	1	0	0	1	1	0	0	0	0	0	1		0		0	0		1			1
1680	21	1	0	0	0	0	0	1	0	1	1	0	0	0	0	0	0	1		0		0	0		1			0
1681	26	1	0	0	1	0	0	1	0	1	1	0	0	1	0	0	0	0		0		0	0		1			0
1682	26	1	0	0	1	0	0	1	0	1	1	0	0	1	0	0	0	0		0		0	0		1			0
1683	26	0	0	0	1	0	0	1	0	1	1	0	0	0	0	0	0	0		0		0	0		2			0
1684	22	1	0	1	1	0	1	1	0	1	1	1	0	0	0	0	0	1		1		1	1		1			0
1685	23	0	0	0	0	0	2	0	0	1	1	0	0	1	0	0	0	1		0		0	0		1			0
1686	19	0	0	0	1	0	0	1	0	1	2	1	0	0	0	0	0	1		0		0	0		2			0
1687	25	1	0	0	1	0	0	1	0	0	1	1	0	0	0	0	0	1		0		0	0		1			0
1688	19	1	0	0	1	0	0	1	0	0	1	1	0	0	0	0	0	0		0		1	1		0			0
1689	21	1	0	0	0	0	0	1	0	1	1	1	0	0	0	0	0	0		0		0	0		1			0
1690	23	0	0	0	1	0	2	0	0	1	1	0	0	0	0	0	0	0		0		1	1		1			1
1691	26	1	0	0	1	1	0	1	0	1	2	0	0	1	0	0	0	0		0		1	1		1			1
1692	26	0	0	0	1	1	3	1	0	1	1	0	0	0	0	0	0	1		0		1	1		1			0
1693	25	1	0	0	1	0	2	0	0	1	1	0	0	0	1	0	0	1		0		0	0		1			0
1694	23	1	0	0	1	0	2	1	0	1	1	0	0	1	1	0	1		1		1			1		1	0		0
1695	25	0	0	0	1	1	3	0	0	1	2	0	1	1	0	0	0	1		0		0	0		1			0
1696	28	0	0	0	1	0	0	1	0	0	1	0	0	0	0	0	0	1		0		1	1		2			0
1697	19	1	0	0	1	0	0	1	0	0	0	1	0	0	0	0	0	1		0		1	1		2			0
1698	20	1	0	0	0	0	3	1	0	1	1	1	0	0	0	0	0	1		0		0	0		1			0
1699	30	0	1	0	1	1	0	0	0	1	1	0	0	0	0	0	0	0		0		0	0		2			0
1700	21	1	0	0	0	0	3	1	0	0	0	1	0	0	0	0	0	1		0		1	1		2			0
1701	18	1	0	0	1	0	0	1	0	0	0	1	0	0	0	0	0	0		0		1	1		2			0
1702	20	1	0	0	0	0	0	1	0	1	1	1	0	1	0	0	0	1		0		0	0		1			0
1703	25	1	0	0	1	0	0	1	0	0	1	0	0	0	0	0	0	0		0		1	1		1			0
1704	22	0	0	0	1	0	3	1	0	1	1	0	1	1	1	0	0	1		1		1	1		1			0
1705	19	1	0	0	1	0	0	1	0	0	0	1	1	0	0	0	0	1		0		1	1		2			0
1706	27	1	0	0	1	1	1	1	0	1	2	0	0	0	0	0	0	0		0		0	0		1			0
1707	21	1	0	0	1	0	3	1	0	1	1	0	0	0	0	0	0	1		0		0	0		1			0
1708	23	1	0	0	1	0	0	0	0	0	1	0	0	1	1	0	0	0		0		0	0		1			0
1709	21	0	0	0	0	0	0	0	0	1	1	1	0	1	0	0	0	1		0		1	1		1			0
1710	20	0	0	0	1	0	2	1	0	1	1	0	0	0	0	0	0	0		0		1	1		1			0
1711	23	1	0	0	1	0	0	0	0	1	1	0	0	1	0	0	0	1		0		1	1		1			0
1712	22	1	0	0	1	0	0	0	0	1	1	0	0	0	0	0	0	1		0		0	0		1			0
1713	24	1	0	0	1	0	1	0	0	1	2	0	0	1	0	0	0	1		0		0	0		1			0
1714	24	0	0	0	1	1	3	0	0	1	2	1	0	1	0	0	0	0		0		0	0		2			0
1715	18	1	0	0	1	0	0	1	0	1	0	1	0	0	0	0	0	1		0		0	0		1			0
1716	23	0	0	0	0	0	2	0	0	1	1	0	0	1	0	0	0	1		0		0	0		1			0
1717	19	1	0	0	1	0	1	2	0	1	0	1	0	1	0	0	0	1		0		0	0		1			0
1718	28	1	0	0	1	0	1	1	0	0	2	1	0	1	1	0	0	0		0		1	1		2			0
1719	23	1	0	0	0	0	0	1	0	1	0	0	0	1	1	1	0	1		0		1	1		1			0
1720	19	1	0	0	1	0	0	1	0	0	0	1	0	0	0	0	0	0		0		0	0		2			0
1721	22	1	0	0	1	0	3	1	0	1	1	1	0	1	1	0	0	1		0		1	1		1			0
1722	23	1	0	0	1	0	3	1	0	1	1	1	0	0	1	0	0	1		1		1	1		1			0
1723	23	1	0	0	1	0	3	0	0	1	1	1	0	1	0	0	0	1		0		1	1		0			1
1724	25	1	0	0	1	1	1	1	0	1	0	1	0	0	0	0	0	0		0		1	1		0			0
1725	19	1	0	0	1	0	3	0	0	1	1	1	0	1	1	0	0	0		0		0	0		2			0
1726	24	1	0	0	1	0	3	0	0	1	1	0	0	0	1	0	0	1		0		0	0		1			0
1727	22	1	0	0	1	0	3	1	0	1	1	1	0	0	1	0	0	0		0		1	1		1			0
1728	19	1	0	0	1	0	0	1	0	0	0	1	0	1	1	0	0	0		1		1	1		2			0
1729	22	0	0	0	1	0	3	1	0	1	1	0	0	0	1	0	1		0		0			0		1	0		0
1730	19	0	0	0	1	0	0	1	0	1	0	1	0	0	0	0	0	1		0		0	0		0			1
1731	20	1	0	0	1	0	3	1	0	1	1	1	0	1	0	0	0	1		0		1	1		2			0
1732	18	0	0	0	1	0	0	1	0	1	1	1	0	0	0	0	0	1		0		1	1		0			0
1733	19	1	0	0	0	0	3	0	0	1	1	1	1	1	0	0	0	1		0		0	0		1			0
1734	22	1	0	0	0	0	3	1	0	1	1	0	0	0	0	0	0	1		0		0	0		1			0
1735	19	0	0	0	1	0	3	1	0	1	1	1	0	0	0	0	0	1		0		0	0		1			0
1736	41	0	1	1	1	1	2	0	0	1	0	1	0	1	0	0	0	0		0		0	0		1			0
1737	19	0	0	0	1	0	0	1	0	0	0	1	0	0	0	0	0	1		0		0	0		1			0
1738	20	1	0	0	1	0	0	0	0	1	0	1	1	0	1	0	0	1		0		1	1		2			0
1739	23	1	0	0	1	0	3	1	0	1	1	1	0	1	0	0	0	1		0		0	0		1			0
1740	50	0	1	1	1	1	1	1	0	0	2	1	0	1	1	1	0	1		0		1	1		1			0
1741	21	1	0	0	0	0	3	1	0	1	1	0	0	0	0	0	0	0		1		0	0		1			0
1742	26	0	0	0	1	1	0	1	0	1	1	1	0	0	0	0	0	1		0		0	0		1			0
1743	19	1	0	0	1	0	0	0	0	0	1	1	0	0	0	0	0	0		0		1	1		1			0
1744	18	0	0	0	1	0	3	1	0	1	1	1	0	0	0	0	0	0		1		1	1		2			0
1745	20	1	0	0	1	0	3	0	0	1	0	1	0	1	0	0	0	1		0		1	1		1			0
1746	21	1	0	0	1	0	0	1	0	1	0	1	1	0	1	0	0	1		1		1	1		2			0
1747	18	1	0	0	1	0	3	1	0	1	0	0	0	0	0	0	0	0		0		0	0		1			0
1748	22	1	0	0	1	0	0	1	0	0	2	0	0	1	0	0	0	1		0		1	1		1			0
1749	20	1	0	0	1	0	0	1	0	1	0	1	0	1	1	0	0	1		0		0	0		2			0
1750	28	0	0	0	1	0	0	1	0	1	2	1	0	1	0	0	0	0		0		1	1		1			0
1751	38	1	1	1	1	1	1	0	0	1	0	1	0	1	0	0	0	1		0		0	0		0			0
1752	22	1	0	0	1	1	0	1	0	1	1	1	0	0	0	0	0	1		0		1	1		0			0
1753	19	1	0	0	0	1	3	1	0	1	0	1	1	1	0	0	0	0		1		1	1		1			0
1754	20	1	0	0	0	0	3	1	0	0	1	1	0	0	1	0	0	1		1		1	1		2			0
1755	20	0	0	0	0	0	3	0	0	0	2	1	0	1	1	0	0	1		0		0	0		2			0
1756	18	0	0	0	0	0	2	1	0	0	1	0	0	1	0	0	0	0		0		1	1		0			0
1757	26	0	0	0	1	0	0	0	0	1	1	0	1	0	0	0	0	1		0		0	0		1			0
1758	20	1	0	0	0	0	2	0	0	1	1	0	0	1	0	0	0	1		1		1	1		1			0
1759	24	0	0	0	1	1	1	1	0	0	0	1	0	0	0	0	0	0		0		1	1		1			1
1760	27	1	0	0	1	1	1	1	0	1	1	1	0	1	0	0	0	0		0		0	0		1			0
1761	24	0	0	0	1	0	3	1	0	0	1	0	0	1	0	0	0	0		0		1	1		2			0
1762	23	0	0	0	1	0	0	1	0	0	0	1	0	0	0	0	0	1		1		1	1		2			1
1763	26	0	0	0	1	1	3	1	0	1	0	1	0	0	0	0	0	0		0		0	0		1			1
1764	20	1	0	0	1	0	0	1	0	1	1	1	0	0	0	0	0	1		0		0	0		1			0
1765	52	1	1	1	0	0	0	1	0	1	2	1	0	0	1	0	0	1		0		1	1		1			0
1766	22	1	0	0	1	0	0	0	0	1	1	0	0	1	1	0	0	1		1		1	1		2			0
1767	24	0	0	0	1	0	0	1	0	0	0	1	0	0	0	0	0	1		0		0	0		0			0
1768	21	0	0	0	1	0	3	1	0	0	0	1	0	1	0	0	0	1		1		1	1		0			0
1769	23	0	0	0	1	0	1	1	0	1	1	1	0	1	0	0	0	1		0		0	0		1			0
1770	30	1	1	1	1	1	1	1	0	1	1	1	0	1	0	0	0	0		0		1	1		1			0
1771	20	1	0	0	1	0	1	2	0	1	1	1	0	0	1	0	0	1		1		1	1		2			0
1772	38	1	1	1	1	1	3	0	0	1	2	1	0	1	0	0	0	1		0		1	1		2			1
1773	30	0	1	0	1	0	1	0	0	1	1	0	0	1	0	0	0	1		0		0	0		1			0
1774	22	1	0	0	1	0	0	1	0	1	0	1	0	0	0	0	0	0		0		1	1		1			0
1775	21	1	0	0	1	0	0	1	0	1	0	1	0	0	0	0	0	1		0		1	1		2			0
1776	20	0	0	0	1	0	3	1	0	1	1	1	0	0	0	0	0	0		1		0	0		1			0
1777	21	1	0	0	1	0	0	1	0	0	0	1	0	0	0	0	0	1		0		1	1		0			0
1778	18	1	0	0	1	0	2	1	0	1	0	1	0	0	1	0	0	1		1		1	1		1			0
1779	21	0	0	0	1	0	0	1	0	0	0	1	0	1	1	0	0	0		0		1	1		1			0
1780	22	1	0	0	1	0	0	1	0	1	1	1	0	1	0	0	0	1		0		1	1		1			0
1781	23	1	0	0	1	0	3	0	0	1	0	1	0	1	1	0	0	1		1		0	0		1			0
1782	25	0	0	0	1	1	3	1	0	0	0	1	0	0	0	0	0	1		0		0	0		1			0
1783	26	1	0	0	1	0	0	1	0	0	1	0	0	1	0	0	0	1		0		1	1		1			0
1784	21	1	0	0	0	0	2	0	0	1	1	0	1	1	1	0	0	1		0		0	0		1			0
1785	23	0	0	0	0	0	2	0	0	1	1	0	0	0	0	0	0	0		0		1	1		1			1
1786	18	0	0	0	1	0	1	1	0	1	1	0	0	1	0	0	0	1		0		0	0		1			0
1787	21	0	0	0	0	0	0	1	0	1	0	0	0	0	0	0	0	1		0		0	0		2			0
1788	21	1	0	0	1	0	0	0	0	1	1	1	1	1	1	0	0	1		0		0	0		1			0
1789	20	1	0	0	0	0	2	0	0	1	1	0	0	1	0	0	0	1		1		1	1		1			0
1790	41	1	1	1	1	0	3	1	0	1	0	1	0	0	0	0	0	1		0		1	1		1			0
1791	28	0	0	1	1	0	0	1	0	1	1	1	0	1	1	0	0	0		0		1	1		1			0
1792	26	1	0	0	1	0	2	0	0	1	1	0	0	1	0	0	0	1		0		0	0		1			0
1793	23	1	0	0	1	0	2	0	0	1	1	0	0	1	0	0	0	1		0		1	1		1			0
1794	23	1	0	0	1	0	2	0	0	1	1	0	0	1	0	0	0	1		0		1	1		1			0
1795	22	1	0	0	0	0	0	0	0	1	1	1	0	0	1	0	0	1		0		0	0		1			0
1796	24	1	0	0	1	0	3	0	0	0	1	1	0	0	0	0	0	1		0		0	0		1			0
1797	53	1	1	0	1	0	2	0	0	0	0	0	0	1	0	0	0	1		0		0	0		2			0
1798	20	0	0	0	0	0	2	0	0	1	1	1	0	0	1	0	0	0		0		1	1		1			1
1799	20	1	0	0	1	0	1	2	0	1	1	1	0	0	1	0	0	1		1		1	1		2			0
1800	26	1	0	0	1	1	0	1	0	1	0	1	0	0	0	0	0	1		1		1	1		2			0
1801	26	1	0	0	0	0	3	2	0	1	1	0	0	0	0	0	0	1		0		0	0		1			0
1802	22	0	0	0	1	0	2	0	0	1	1	0	0	0	0	0	0	1		0		0	0		1			0
1803	45	0	1	1	1	1	1	0	0	1	1	1	0	0	1	0	1		1		1			1		2	0		0
1804	19	1	0	0	1	0	3	1	0	1	0	1	1	1	0	0	0	1		0		1	1		2			0
1805	21	1	0	0	1	0	0	0	0	1	1	0	0	1	1	0	0	1		1		1	1		1			0
1806	22	0	0	0	1	0	1	2	0	1	0	1	0	1	1	0	0	1		1		1	1		2			0
1807	25	1	0	0	1	0	0	0	0	1	1	0	0	0	0	0	0	1		0		0	0		1			0
1808	24	0	0	0	1	1	3	1	0	0	0	1	0	0	0	0	0	1		0		0	0		2			0
1809	29	0	0	1	0	1	2	2	0	0	0	1	0	0	0	0	0	1		1		1	1		0			1
1810	22	1	0	0	1	0	0	1	0	1	0	1	0	0	1	0	0	1		1		1	1		0			1
1811	22	1	0	0	1	0	0	0	0	1	1	0	0	1	0	0	0	0		0		0	0		1			0
1812	20	1	0	0	1	0	0	1	0	0	0	1	0	1	0	0	0	1		1		1	1		2			0
1813	57	0	1	0	1	1	1	1	0	1	2	0	0	1	0	0	1		1		1			1		2	0		0
1814	20	1	0	0	1	1	1	2	0	1	1	1	1	0	1	0	0	1		0		1	1		2			1
1815	18	1	0	0	0	0	0	1	0	0	1	1	0	1	1	0	0	0		0		0	0		1			0
1816	20	1	0	0	1	0	1	0	0	1	1	0	0	0	1	0	0	1		1		1	1		1			0
1817	26	1	0	0	1	1	1	2	0	1	0	1	0	0	0	0	0	1		0		1	1		2			0
1818	19	1	0	0	1	0	0	1	0	1	1	1	0	0	0	0	0	1		1		1	1		1			0
1819	18	1	0	0	1	0	0	1	0	0	0	0	0	0	0	0	0	1		0		0	0		0			1
1820	18	1	0	0	1	0	0	1	0	1	0	1	0	0	0	0	0	1		0		1	1		2			0
1821	30	1	1	0	1	0	0	2	0	1	0	1	0	1	0	0	0	1		1		1	1		2			0
1822	22	1	0	0	0	0	3	2	0	1	0	1	0	1	1	0	1		1		1			1		1	0		0
1823	20	1	0	0	1	0	0	2	0	0	0	1	0	0	1	0	1		1		1			1		2	0		0
1824	22	1	0	0	1	0	0	1	0	0	0	1	0	0	0	0	0	1		0		1	1		2			0
1825	24	0	0	0	1	0	0	2	0	1	0	1	1	0	0	0	0	1		0		1	1		2			0
1826	65	1	1	1	0	0	1	0	0	0	2	1	1	0	0	0	0	1		0		1	1		2			0
1827	27	1	0	0	1	0	3	2	0	0	0	1	0	1	0	0	0	1		0		0	0		2			0
1828	27	1	0	0	1	0	3	2	0	0	0	1	0	1	0	0	0	1		0		0	0		2			0
1829	23	1	0	0	1	0	3	1	0	1	1	0	0	1	0	0	0	1		0		1	1		1			0
1830	39	1	1	1	1	1	1	2	0	1	0	1	1	1	1	1	1		1		1			1		0	0		0
1831	42	0	1	0	1	0	0	0	0	0	2	1	0	1	0	0	0	1		0		1	1		2			0
1832	19	0	0	0	1	0	3	1	0	1	0	1	0	0	0	0	0	1		1		1	1		1			0
1833	26	1	0	1	1	0	1	2	0	1	0	1	0	1	0	0	0	1		0		0	0		1			0
1834	22	1	0	0	1	0	1	1	0	1	1	1	0	1	0	0	0	0		0		1	1		2			0
1835	20	1	0	0	1	0	3	1	0	1	0	1	0	1	0	0	0	1		0		1	1		2			0
1836	20	1	0	0	0	0	0	1	0	1	0	0	0	1	1	1	0	1		1		1	1		1			0
1837	19	1	0	0	1	0	2	0	0	1	2	1	0	0	0	0	0	1		0		1	1		0			0
1838	22	1	0	0	0	0	0	0	0	1	1	1	0	0	1	0	0	1		0		0	0		1			0
1839	24	1	0	0	1	0	0	0	0	1	1	0	0	0	1	0	0	1		0		0	0		2			0
1840	19	0	0	0	0	0	2	0	0	1	0	1	0	0	0	0	0	1		0		0	0		1			0
1841	18	0	0	0	0	0	1	0	0	1	1	1	0	0	0	0	0	1		0		0	0		2			0
1842	19	1	0	0	1	0	0	0	0	1	1	1	0	0	0	0	0	1		0		0	0		2			0
1843	18	1	0	0	0	0	3	0	0	0	1	1	0	1	0	0	0	1		0		0	0		1			0
1845	18	1	0	0	0	0	2	0	0	1	0	1	0	0	0	0	0	1		0		1	1		2			0
1846	18	1	0	0	1	0	3	0	0	1	1	1	0	1	0	0	0	1		0		0	0		2			0
1847	19	1	0	0	0	0	3	0	0	1	2	1	0	1	0	0	0	1		1		1	1		2			0
1848	27	0	0	0	1	0	0	0	0	0	1	0	0	1	1	0	0	0		0		1	1		1			0
1849	27	0	0	0	0	0	0	1	0	1	1	1	0	1	0	0	0	1		0		1	1		0			0
1850	19	1	0	0	0	0	3	0	0	1	1	1	1	1	0	0	0	1		0		0	0		1			0
1851	21	0	0	0	0	0	0	2	0	1	0	1	0	1	1	0	0	1		0		1	1		2			0
1852	44	1	1	0	0	1	3	0	0	1	2	1	0	1	0	0	0	1		1		1	1		2			1
1853	22	0	0	0	1	0	3	0	0	1	2	0	0	1	1	1	0	1		1		1	1		1			0
1854	34	1	1	1	1	0	1	2	0	1	0	1	0	0	0	0	0	1		1		1	1		2			0
1855	20	0	0	0	1	0	0	1	0	1	0	1	0	0	0	0	0	0		1		1	1		0			1
1856	19	1	0	0	1	0	0	1	0	1	1	1	0	0	1	0	1		1		0			1		1	0		0
1857	24	0	0	0	1	0	0	0	0	1	1	0	0	1	0	0	0	0		0		0	0		1			0
1858	19	1	0	0	1	0	1	0	0	1	1	1	0	1	0	0	0	1		1		0	0		1			0
1859	28	0	0	0	1	1	1	2	0	0	0	1	0	0	1	0	0	1		0		0	0		2			0
1860	29	1	0	1	1	0	1	2	0	1	0	1	0	0	0	0	0	1		0		0	0		2			0
1861	31	0	1	1	1	0	1	2	0	0	2	1	1	0	1	0	0	1		1		1	1		2			0
1862	22	1	0	0	0	0	3	1	0	1	0	1	0	0	0	0	0	0		0		0	0		1			0
1863	23	1	0	0	1	1	0	1	0	1	2	1	0	1	0	0	0	0		0		0	0		1			0
1864	39	1	1	0	1	0	0	2	0	1	0	1	0	1	1	0	0	1		1		1	1		2			0
1865	29	0	0	1	1	1	1	2	0	1	0	1	0	0	0	0	1		1		0			1		2	0		0
1866	20	1	0	0	1	0	3	1	0	0	1	1	0	1	0	0	0	1		1		0	0		1			0
1867	42	0	1	0	1	1	1	2	0	1	1	0	0	0	0	0	0	1		1		0	0		2			0
1868	20	1	0	0	1	0	0	1	0	1	1	1	0	1	0	0	0	1		0		1	1		1			0
1869	27	1	0	0	1	0	3	2	0	0	0	1	0	0	0	0	0	0		1		1	1		0			1
1870	18	1	0	0	1	0	0	0	0	1	1	1	0	0	1	0	0	1		0		0	0		2			0
1871	22	1	0	0	1	0	3	2	0	1	0	1	0	1	1	0	1		1		1			1		1	0		0
1872	21	0	0	0	1	0	3	1	0	1	1	1	0	1	1	0	0	1		0		0	0		1			0
1873	21	1	0	0	0	0	0	1	0	1	1	1	0	0	1	0	0	1		0		0	0		1			0
1874	24	1	0	0	1	1	1	1	0	1	2	1	1	1	0	0	0	1		0		0	0		1			0
1875	36	1	1	0	1	1	1	2	0	0	0	1	0	1	1	0	0	1		0		1	1		0			0
1876	21	1	0	1	1	0	0	2	0	0	0	1	0	0	0	0	0	0		1		1	1		2			1
1877	20	1	0	0	1	0	1	0	0	1	2	1	0	1	0	0	0	1		0		1	1		1			0
1880	21	1	0	0	1	0	1	0	0	1	1	1	0	0	0	0	0	1		0		0	0		2			0
1881	18	1	0	0	0	0	3	1	0	1	0	1	0	1	0	0	0	0		0		0	0		1			0
1883	36	0	1	1	1	1	1	2	0	1	1	1	1	1	1	0	1		1		1			1		1	0		0
1887	30	0	1	0	1	1	1	2	0	0	1	1	0	0	0	0	0	0		1		1	1		1			0
1889	29	0	0	0	1	0	3	2	0	0	0	1	0	0	1	0	0	1		0		0	0		2			0
1891	26	1	0	0	1	1	2	2	0	1	0	1	1	0	0	0	0	1		1		1	1		0			0
1893	19	1	0	0	0	0	3	0	0	1	0	1	0	0	0	0	0	1		0		0	0		1			0
1894	18	1	0	0	0	0	0	0	0	1	1	1	0	0	0	0	0	1		0		1	1		1			0
1896	25	1	0	0	1	0	0	1	0	0	0	1	0	0	1	0	0	1		0		1	1		2			0
1897	20	1	0	0	1	0	1	0	0	1	2	1	0	1	0	0	0	1		0		1	1		1			0
1898	18	0	0	0	0	0	1	0	0	1	1	1	0	0	0	0	0	1		0		0	0		2			0
1900	20	0	0	0	0	0	2	2	0	1	1	0	0	1	1	0	0	1		0		0	0		1			0
1902	18	1	0	0	1	0	3	0	0	1	1	1	0	0	0	0	0	0		0		0	0		2			0
1903	25	1	0	1	1	1	0	0	0	0	0	1	0	0	1	0	1		0		1			1		1	0		0
1904	20	0	0	0	1	0	0	0	0	1	1	1	0	0	0	0	0	1		0		1	1		0			0
1905	43	1	1	0	1	1	1	2	0	1	2	0	0	1	1	0	1		0		1			1		0	1		1
1906	18	1	0	0	0	0	1	1	0	1	1	0	0	1	1	0	0	1		0		0	0		1			0
1907	18	1	0	0	0	0	2	0	0	1	1	0	0	1	0	0	0	1		0		1	1		1			0
1908	18	1	0	0	0	0	1	0	0	1	2	1	0	0	0	0	0	1		0		1	1		2			0
1909	26	1	0	0	1	1	1	0	0	1	2	1	0	1	0	0	0	1		0		1	1		0			1
1910	42	1	1	1	1	1	1	0	0	1	0	1	0	0	0	0	0	1		0		1	1		0			0
1911	21	1	0	0	0	1	2	1	0	1	0	1	0	0	0	0	0	1		0		1	1		1			0
1912	25	1	0	0	1	1	1	1	0	0	2	1	0	0	1	0	1		0		0			0		1	0		0
1913	19	1	0	0	0	0	3	0	0	1	0	1	0	0	1	0	0	1		0		1	1		2			1
1914	19	1	0	0	0	0	3	0	0	1	0	1	0	0	1	0	0	1		0		1	1		2			1
1915	18	1	0	0	0	0	1	1	0	1	1	0	0	0	1	0	0	1		0		1	1		0			0
1916	20	1	0	0	1	0	0	1	0	1	0	1	0	0	0	0	0	1		0		0	0		1			0
1917	22	0	0	0	0	0	2	0	0	1	1	0	1	1	0	0	0	1		0		0	0		1			0
1918	21	0	0	0	1	0	2	1	0	1	1	1	0	1	1	0	1		1		1			1		1	0		0
1920	24	1	0	0	0	0	3	1	0	0	0	1	0	1	1	0	0	0		1		1	1		0			1
1921	35	0	1	0	0	1	2	2	0	0	0	1	1	1	1	0	1		1		1			1		0	0		1
1922	26	0	0	0	1	1	1	0	0	1	0	1	0	1	0	0	0	1		0		0	0		1			0
1923	37	1	1	0	1	1	1	2	0	0	0	1	0	1	0	0	0	1		0		0	0		2			0
1924	56	1	1	1	0	1	0	2	0	0	0	1	1	1	1	0	1		1		1			1		0	1		1
1925	26	1	0	0	1	1	1	2	0	1	0	1	0	0	0	0	0	0		1		1	1		0			0
1926	53	1	1	1	0	1	0	2	0	0	0	1	1	0	1	0	1		1		1			1		0	1		1
1927	21	1	0	0	1	0	1	2	0	1	2	1	1	1	1	0	0	1		1		1	1		2			0
1929	25	1	0	0	1	1	1	2	0	1	2	0	0	0	0	0	0	1		0		1	1		2			0
1930	25	1	0	0	1	0	0	1	0	1	1	1	0	1	1	0	0	1		0		0	0		1			0
1931	22	1	0	0	1	0	0	2	0	1	0	1	0	1	0	0	0	1		0		0	0		1			0
1932	27	0	0	0	1	1	2	0	0	1	0	1	0	0	0	0	0	1		0		0	0		2			0
1933	24	0	0	0	1	1	2	0	0	1	0	1	0	0	0	0	0	1		0		1	1		0			0
1934	24	0	0	0	0	0	2	0	0	0	0	0	0	1	0	0	0	1		0		1	1		0			0
1935	22	1	0	0	1	0	3	0	0	1	1	1	0	0	0	0	0	1		0		0	0		1			0
1936	22	0	0	0	1	0	2	0	0	1	1	0	0	0	1	1	0	1		0		1	1		1			0
1937	20	0	0	0	1	0	0	1	0	1	1	0	0	1	0	0	0	1		0		0	0		1			0
1938	20	1	0	0	0	0	2	0	0	1	1	1	0	1	0	0	0	1		0		0	0		1			0
1939	23	1	0	0	1	0	0	1	0	0	1	1	0	1	1	0	0	1		1		1	1		2			0
1940	19	1	0	0	0	0	3	0	0	1	1	0	0	0	0	0	0	1		0		0	0		2			0
1941	20	1	0	0	1	0	3	0	0	0	1	1	0	0	0	0	0	1		1		1	1		2			0
1942	31	0	1	1	1	1	3	0	0	1	1	1	1	1	0	0	0	1		0		1	1		2			0
1943	21	1	0	0	1	1	2	0	0	1	0	1	1	1	0	0	0	1		0		1	1		1			0
1944	22	0	0	0	0	0	2	0	0	1	0	1	1	1	0	0	0	1		0		1	1		2			0
1945	26	0	0	0	1	1	1	1	0	0	2	0	0	1	1	0	0	1		0		0	0		1			0
1946	25	1	0	0	0	0	0	1	0	0	1	0	0	0	0	0	0	0		0		0	0		0			0
1947	21	1	0	0	1	0	3	2	0	1	0	1	0	0	1	0	1		1		1			1		0	0		1
1948	21	1	0	0	1	0	3	2	0	0	0	1	0	1	1	0	1		1		1			1		1	0		0
1949	26	0	0	0	1	1	2	0	0	1	0	1	1	0	1	0	0	1		0		0	0		1			0
1950	20	1	0	0	1	0	0	0	0	1	1	1	0	1	1	0	1		1		1			1		1	0		0
1951	18	1	0	0	1	0	1	2	0	1	0	1	0	1	0	0	0	1		0		1	1		2			0
1952	19	1	0	0	1	0	1	2	0	0	0	1	0	0	0	0	0	1		0		0	0		2			0
1953	19	0	0	0	1	0	0	2	0	0	1	1	0	1	1	1	0	1		0		1	1		1			0
1954	19	1	0	0	1	0	3	1	0	0	1	1	0	0	1	0	1		1		1			1		2	0		0
1955	20	1	0	0	0	0	2	0	0	1	1	1	0	1	0	0	0	1		0		0	0		1			0
1956	24	0	0	0	0	0	0	1	0	1	1	1	0	0	0	0	0	1		0		0	0		1			0
1957	19	1	0	0	0	1	0	2	0	0	0	1	0	0	0	0	0	1		0		1	1		1			0
1958	21	1	0	0	1	0	1	2	0	1	1	1	0	1	0	0	0	1		0		1	1		2			0
1959	18	1	0	0	1	0	0	2	0	1	1	0	0	0	0	0	0	0		0		0	0		2			0
1960	23	1	0	0	1	0	2	0	0	1	1	1	0	0	1	0	0	1		0		1	1		1			0
1961	24	0	0	0	1	1	0	1	0	1	0	0	0	1	0	0	0	1		0		1	1		1			0
1962	25	0	0	0	1	1	1	1	0	1	0	1	0	0	1	0	1		1		0			0		2	0		0
1963	25	0	0	0	1	1	1	1	0	1	0	1	0	0	1	0	1		1		0			0		2	0		0
1964	23	0	0	0	1	0	3	1	0	1	2	1	0	0	0	0	0	0		0		1	1		1			0
1965	23	0	0	0	1	0	0	1	0	1	1	0	0	0	0	0	0	1		0		0	0		1			0
1966	22	0	0	0	1	0	0	1	0	1	0	1	0	0	0	0	0	1		0		1	1		2			0
1967	27	1	0	0	1	0	0	1	0	1	2	1	0	1	0	0	0	0		0		0	0		1			0
1968	22	1	0	0	1	0	3	1	0	1	0	1	0	0	1	0	1		0		1			1		1	0		0
1969	25	0	0	0	1	0	0	2	0	0	0	1	0	0	1	0	1		1		1			1		0	0		1
1971	22	1	0	0	0	0	3	1	0	1	1	1	0	0	0	0	0	1		0		1	1		1			0
1972	24	0	0	0	1	0	0	1	0	1	1	0	0	1	0	0	0	1		0		0	0		1			0
1973	27	0	0	0	0	1	3	1	0	0	0	1	0	0	0	0	0	0		0		0	0		1			0
1974	21	0	0	0	0	0	0	1	0	1	1	1	0	0	0	0	0	0		0		0	0		1			0
1975	25	0	0	0	1	0	0	1	0	1	1	0	0	0	0	0	0	0		0		0	0		1			0
1976	24	0	0	0	1	1	1	2	0	1	1	0	0	0	0	0	0	1		0		1	1		1			0
1977	23	1	0	0	1	0	2	1	0	1	1	0	0	0	1	0	0	1		1		1	1		0			1
1978	60	1	1	1	1	1	1	1	0	1	0	1	1	1	1	0	1		1		1			1		1	0		0
1979	28	1	0	0	1	1	3	0	0	1	2	1	0	1	0	0	0	1		0		1	1		1			0
1980	21	0	0	0	1	0	2	1	0	0	0	1	0	0	0	0	0	1		0		1	1		2			0
1981	23	1	0	0	1	1	0	1	0	0	2	1	0	0	1	0	0	0		0		1	1		0			1
1982	24	0	0	0	1	0	3	1	0	0	1	1	1	1	1	0	0	0		1		1	1		2			0
1983	23	0	0	0	1	0	0	0	0	0	0	0	0	1	0	0	0	1		0		1	1		2			0
1984	50	0	1	1	1	1	1	1	0	1	0	1	1	0	0	0	0	0		1		1	1		2			0
1985	21	1	0	0	1	0	3	1	0	1	1	1	0	0	1	0	0	1		0		1	1		1			0
1986	25	0	0	0	1	1	1	1	0	1	2	0	0	1	1	0	0	0		0		0	0		1			0
1987	47	1	1	1	1	1	0	1	0	1	1	1	1	0	1	0	0	1		1		1	1		0			0
1988	21	1	0	0	0	0	3	1	0	1	1	1	0	1	1	0	0	1		1		1	1		1			0
1989	20	1	0	0	1	0	3	0	0	0	1	1	0	0	0	0	0	1		1		1	1		2			0
1990	29	1	0	0	1	1	1	0	0	1	2	1	0	0	0	0	0	1		0		1	1		1			0
1991	23	0	0	0	1	0	1	1	0	1	0	1	0	0	0	0	0	0		0		0	0		1			0
1992	32	0	1	0	1	1	1	1	0	1	2	0	1	1	1	0	1		0		0			0		1	0		0
1994	35	1	1	1	1	1	2	2	0	1	2	1	1	0	1	0	1		1		0			1		1	0		0
1995	22	1	0	0	1	0	2	2	0	1	1	1	1	0	1	0	1		1		1			1		2	0		0
1996	23	1	0	0	1	0	2	0	0	1	1	0	0	0	0	0	0	1		0		0	0		1			0
1997	23	1	0	0	1	1	0	2	0	1	2	0	0	0	1	0	1		1		1			1		1	0		0
1998	22	1	0	0	0	0	2	0	0	1	1	0	0	0	0	0	0	1		0		0	0		1			0
1999	24	0	0	0	1	0	2	0	0	0	1	0	0	0	0	0	0	1		0		0	0		1			0
2000	37	1	1	0	1	0	3	2	0	1	1	0	0	1	1	0	0	1		1		1	1		2			0
2001	25	0	0	0	1	0	1	0	0	1	0	1	0	0	0	0	0	1		0		1	1		1			0
2002	21	1	0	0	0	0	3	0	0	1	2	1	0	0	0	0	0	1		0		0	0		2			0
2003	53	1	1	0	1	1	1	1	0	1	0	1	1	1	1	0	0	1		0		1	1		2			0
2004	22	1	0	0	1	0	3	1	0	1	1	1	0	1	0	0	0	1		0		1	1		1			0
2005	24	1	0	0	1	0	3	1	0	1	1	1	0	1	0	0	0	1		0		0	0		1			0
2006	28	1	0	0	0	0	3	0	0	1	1	0	0	1	0	0	0	1		0		0	0		1			0
2007	49	1	1	1	1	1	2	0	0	1	1	1	1	0	0	0	0	1		0		0	0		1			0
2008	29	1	0	0	1	1	1	0	0	1	2	1	0	0	0	0	0	1		0		1	1		1			0
2009	25	0	0	0	1	0	0	1	0	0	2	1	0	1	0	0	0	1		0		1	1		2			0
2010	23	0	0	0	1	1	1	0	0	0	2	1	0	0	0	0	0	0		0		1	1		2			0
2011	22	1	0	0	1	0	2	0	0	1	1	0	0	1	0	0	0	1		0		0	0		1			0
2012	22	1	0	0	1	0	1	1	0	1	1	0	0	1	1	0	0	0		0		0	0		1			0
2013	30	1	1	0	1	0	3	1	0	1	2	0	1	1	0	0	0	1		0		0	0		1			0
2014	23	1	0	0	1	0	3	0	0	1	1	0	0	1	1	1	1		1		0			1		1	0		0
2015	49	1	1	1	1	1	3	0	0	1	1	1	0	1	0	0	0	1		0		1	1		1			0
2016	22	1	0	1	1	0	2	1	0	0	1	1	0	0	0	0	0	1		1		1	1		0			1
2017	20	1	0	0	1	0	0	1	0	1	1	1	0	0	0	0	0	1		1		1	1		0			0
2018	21	1	0	0	1	0	1	0	0	1	1	1	0	1	0	0	0	1		0		1	1		1			0
2019	20	0	0	0	1	0	3	0	0	1	0	1	0	1	0	0	0	1		0		1	1		0			0
2021	21	0	0	0	1	0	3	0	0	1	2	1	0	1	1	0	0	0		0		0	0		0			1
2022	24	0	0	0	1	0	3	0	0	1	0	1	0	0	0	0	0	0		0		0	0		2			1
2023	20	0	0	0	1	0	3	0	0	1	0	1	0	0	0	0	0	1		0		1	1		0			1
2024	21	1	0	0	1	0	3	0	0	0	0	1	0	0	1	0	1		1		1			1		1	0		0
2025	52	1	1	1	1	1	0	0	0	1	1	1	0	0	1	0	0	1		0		1	1		1			0
2026	21	0	0	0	1	0	0	0	0	0	1	1	0	0	0	0	0	1		0		0	0		2			0
2027	22	0	0	0	1	0	0	0	0	0	1	1	0	0	0	0	0	1		0		0	0		2			0
2028	20	1	0	0	0	0	0	0	0	1	1	1	0	1	1	0	1		1		1			1		1	0		0
2029	19	1	0	0	1	0	3	0	0	1	2	1	0	1	1	0	0	1		1		1	1		2			0
2030	18	0	0	0	1	0	3	0	0	0	0	1	0	1	1	0	0	1		0		1	1		2			0
2031	20	0	0	0	0	0	3	0	0	1	0	1	0	0	0	0	0	1		0		0	0		2			0
2032	19	1	0	0	1	0	3	0	0	1	0	1	0	1	0	0	0	1		0		0	0		2			1
2033	18	0	0	0	0	0	1	0	0	0	0	1	1	1	0	0	0	1		0		1	1		2			0
2034	20	1	0	0	1	0	0	0	0	0	0	1	0	1	0	0	0	1		0		1	1		0			1
2035	20	1	0	0	1	0	3	0	0	0	0	1	0	0	1	0	0	0		1		1	1		2			0
2036	25	1	0	0	1	0	0	0	0	0	0	1	0	0	0	0	0	0		0		1	1		2			0
2037	18	0	0	0	0	0	2	0	0	1	0	1	0	1	1	0	0	1		0		1	1		2			0
2039	20	0	0	0	0	0	3	0	0	1	1	0	0	1	0	0	0	1		0		1	1		0			0
2040	18	1	0	0	1	0	3	0	0	0	1	1	0	1	1	0	1		0		1			1		0	0		1
2041	26	1	0	1	1	0	1	0	0	0	1	1	1	1	1	0	0	1		0		1	1		1			0
2042	18	1	0	0	1	0	0	0	0	0	0	1	0	0	1	0	0	1		1		1	1		0			0
2043	18	1	0	0	1	0	0	0	0	1	0	1	1	0	0	0	0	1		0		1	1		0			1
2044	18	1	0	0	0	0	0	0	0	0	0	1	0	0	1	0	0	1		1		1	1		2			1
2045	24	1	0	0	1	0	3	0	0	0	0	1	0	1	0	0	0	1		0		1	1		2			0
2046	26	1	0	1	1	0	3	0	0	1	0	1	0	0	0	0	0	0		0		0	0		1			0
2047	20	1	0	0	1	0	3	0	0	0	1	1	0	1	0	0	0	1		0		1	1		2			0
2048	23	0	0	0	1	0	0	0	0	1	1	1	0	1	1	0	0	1		0		1	1		1			0
2049	21	0	0	0	1	0	2	0	0	0	2	1	0	0	1	0	0	1		1		1	1		1			0
2050	21	0	0	0	0	0	1	0	0	0	2	1	0	0	0	0	0	0		0		0	0		1			0
2051	22	1	0	0	1	0	3	1	0	1	1	1	0	0	0	0	0	1		0		1	1		1			0
[truncated: 1,611 more rows]

## Sheet: Sheet2
Variable	codification
age	# age
sex	0=male 1=female
age2	0=Young (18 to 29 years old) 1=Adult and older adult (>29 years)o
Marital status	0=single 1=Married or cohabiting
Education level	0= High school or less 1=superior
Employment status	0=no 1=yes
Health insurance	0=SIS 1=EsSalud 2=other 3=none
region of residence	0=coast 1=highland 2=jungle
area of residence	0=urban 1=rural
Social class	0=lower 1=medium-high
Health professional within the family unit	0=no 1=Professional 2=Student of health sciences
Source where you obtain information about COVID-19 medication	0=medical information 1=Other media
comorbidites for COVID-19	0=no 1=yes
family member with comorbidity for COVID-19	0=no 1=yes
Family member with COVID-19 diagnoYess	0=no 1=yes
family member deceased by COVID-19	0=no 1=yes
covid diagnosis	0=no 1=yes
Do you consider COVID-19 to be a dangerous and deadly disease? (prevention)	0=Nothing or little 1=much
Do you consider COVID-19 to be a dangerous and deadly disease?	0=Nothing or little 1=much
Use of medications for prevention or treatment of COVID-19	0=no 1=yes
Use of medications for treatment of COVID-19	0=no 1=yes
Use of medicinal plants for prevention of COVID-19	0=no 1=yes
Use of medicinal plants for prevention of COVID-19	0=no 1=yes
Use of medicinal plants for treatment of COVID-19	0=no 1=yes
Opinion of chlorine dioxide as prevention of COVID-19	0= It is effective 1=It is not effective 2=I am not informed of the subject
Opinion of chlorine dioxide as treatment of COVID-19	0= It is effective 1=It is not effective 2=I am not informed of the subject
COVID-19 disease severity	0=mild 1=moderate or severe
Use of chlorine dioxide for COVID-19 prevention	0=no 1=yes
Use of chlorine dioxide as a treatment for COVID-19	0=no 1=yes
